# Supplementary material for: Cancer Drug Approvals That Displaced Existing Standard-of-Care Therapies, 2016-2021
Source: JAMA Netw Open. 2022 Mar 15;5(3):e222265. doi: 10.1001/jamanetworkopen.2022.2265 (PMC8924721; doi:10.1001/jamanetworkopen.2022.2265)
Supplement: Supplement. — eAppendix. Drug Approvals in Oncology that “Displace” Currently Approved Drugs [file jamanetwopen-e222265-s001.xlsx]

## Sheet: Sheet1
Benjamin DJ, Xu A, Lythgoe MP, Prasad V.
Cancer drug approvals that displaced existing standard-of-care therapies, 2016-2021
JAMA Netw Open. 2022;5(3):e222265.
doi:10.1001/jamanetworkopen.2022.2265
eAppendix. Drug Approvals in Oncology that "Displace" Currently Approved Drugs
	yellow - immunotherapy, blue - chemo, green - drug/antibody conjugate, purple - targetted, red - CAR-T												First Line displacing drug - blue
Drug	Indication	Type of Approval	Date of FDA Approval	Year of Approval	Displacement	In Addition to	Admistering Therapy instead of Treatment Holiday	Last Line	Comparter Arm	Therapy type	Impact on Tx pathway	Outcome	First line drug alternatives/New drugs - red
Cemiplimab-rwlc	Locally advanced/metastatic BCC	Regular	2021-02-09	2021	?				None	new 2nd line	new 2nd line	?displace chemo
Talazoparib	gBRCAm, HER2- locally advanced or metastatic breast cancer	Regular	2018-10-16	2018	?				Chemo (Investigators choice)	new ?2nd line	new 2nd line/3rd line option	replace chemo
Brentuximab vedotin	Primary cutaneous anaplastic large cell lymphoma (pcALCL) or CD30+ mycosis fungoides who received prior therapy	Regular	2017-11-09	2017	?				Chemo (Investigators choice)	2nd line	new 2nd line	replace chemo
Pralsetinib	Advanced/metastatic RET+ MTC	Regular	2020-12-01	2020	Alternative to selpercatinib				single arm (mult-cohort)	new 2nd line	new 2nd line	Addition 2nd
Entrectinib	Solid tumors with NTRK gene fusion progressed following treatment or have no satisfactory standard therapy	Accelerated	2019-08-15	2019	First-line, new drug				single arm (mult-cohort)	?2nd line	new 2nd line	Addition 2nd
Larotrectinib	Solid tumors with NTRK gene fusion progressed following treatment or have no satisfactory standard therapy	Accelerated	2018-11-26	2018	First-line, new drug				single arm (mult-cohort)	?2nd line	new 2nd line	Addition 2nd
Lurbinectidin	Metastatic small cell lung cancer progressed on or after platinum-based chemotherapy	Accelerated	2020-06-15	2020				Second line	single arm (mult-cohort)	2nd line	new 2nd line	Addition 2nd
Trifluridine/tipiracil	Metastatic gastric/GEJ adenocarcinoma previously treated with 2 prior lines of chemotherapy	Regular	2019-02-22	2019				Third line	BSC/placebo	3rd line	new 3rd line option	Addition 3rd
Loncastuximab tesirine-lpyl	Relapsed/refractory large B-cell lymphoma after 2 or more lines	Accelerated	2021-04-23	2021				Third line	single arm	new 3rd line option	new 3rd line option	?displce 3rd line options
Sacituzumab	Advanced urothelial cancer	Accelerated	2021-04-13	2021				Third line	single arm	new 3rd line option	new 3rd line option	?displce 3rd line options
Sacituzumab govitecan	mTNBC after 2 or more prior therapies	Regular	2021-04-07	2021				Third line	chemotherapy (investigator choice)	replaces 3rd line chemo	new 3rd line option	replace chemo
Idecabtagene vicleucel	Relapsed/refractory multiple myeloma after 4 or more prior lines of therapy	Regular	2021-03-26	2021				Fifth line	single arm	new 5th line option	new 5th line option	?displaces 5th line options
Tivozanib	Relapsed/refractory advanced RCC	Regular	2021-03-10	2021				Third line	sorafenib	replaces sorafenib	New 3rd line	replace targeted
Axicabtagene ciloleucel	Relapsed/refractory FL after 2 or more lines of therapy	Accelerated	2021-03-05	2021				Third line	single arm	new 3rd line option	new 3rd line option	Addition 3rd
Melphalan flufenamide	Relapsed/refractory multiple myeloma who have received 4 prior lines of therapy, and refractory to 1 proteasome inhibitor, one immunomodulatory agent, and one CD-38 antibody	Accelerated	2021-02-26	2021				Fifth line (in combination with dexamethasone)	single arm	new 5th line option	new 5th line option	Addition 5th
Lisocabtagene maraleucel	Relapsed/refractory large B-cell lymphoma after 2 or more lines		2021-02-05	2021				Third line	single arm	new 3rd line option	new 3rd line option	Addition 3rd
Umbralisib	R/R MZL who received 1 prior anti-CD20 regimen; R/R FL with at least 3 prior lines	Accelerated	2021-02-05	2021				Second line for MZL and fourth line for FL	single arm	new 2nd line (MZL) and 4th line (FL)	new 2nd line (MZL) and 4th line (FL)	Addition 2nd & 4th
Fam-trastuzumab deruxtecan-nxki	Locally advanced/metastatic HER2+ gastric or GEJ adenocarcinoma with 1 prior trastuzumab-based regimen	Regular	2021-01-15	2021				Second line	chemotherapy (investigator choice)	displaces 3rd line chemo (irino/taxol)	New 3rd line	replace chemo
Crizotinib	R/R ALK+ systemic anaplastic large cell lymphoma	Regular	2021-01-14	2021				Second line	single arm	new 2nd line	new 2nd line	Addition 2nd
Belantamab mafodotin-blmf	Relapsed/refractory multiple myeloma after 4 or more prior lines of therapy	Regular	2020-08-05	2020				Fifth line	single arm (2 dose levels)	5th line	new 5th line option	Addition 5th
Brexucabtagene autoleucel	Relapsed/refractory mantle cell lymphoma	Accelerated	2020-07-24	2020				Second line	single arm	2nd line	new 2nd line	Addition 2nd
Tazemetostat	Relapsed/refractory EZH2+ FL after 2 prior lines of therapy	Accelerated	2020-06-18	2020				EZH2+ FL and have no satisfactory alternative treatment options	single arm (mult-cohort)	3rd line	new 3rd line option	Addition 3rd
Pembrolizumab	Unresectable/metastatic solid tumors that have progressed following prior treatment	Accelerated	2020-06-16	2020				Second line and without satisfactory alternative treatment options	single arm	2nd line	new 2nd line	Addition 2nd
Nivolumab	Unresectable advanced/recurrent/metastatic esophageal SCC after fluoropyrimidine- and platinum-based chemotherapy	Regular	2020-06-10	2020				Second line	Chemo (Investigators choice)	2nd line	New 2nd line, displaces chemo	replace chemo
Olaparib	HHR gene mutated metastatic CRPC	Regular	2020-05-19	2020				Progressed on enzalutamide or abiraterone	enz/abi (investigators choice)	2nd line	New 2nd line, displaces enz/abi	replace hormonal
Ripretinib	Advanced GIST following treatment with 3 or more kinase inhibitors	Regular	2020-05-15	2020				Fourth line	placebo	4th line	new 4th line	additional 4th
Rucaparib	BRCA-associated mCRPC treated with AR-directed therapy and taxane	Accelerated	2020-05-15	2020				BRCA mutated mCRPC after 2+ lines of therapy	single arm	3rd line	new 3rd line option	Addition 3rd
Sacituzumab	Metastatic TNBC after 2 prior therapies	Accelerated	2020-04-22	2020				Third line	single arm	3rd line	new 3rd line option	Addition 3rd
Pemigatinib	Previously treatd locally advanced/metastatic cholangiocarcinoma with FGFR2 fusion	Accelerated	2020-04-20	2020				Second line for FGFR2 fusion	single arm	2nd line	new 2nd line	Addition 2nd
Nivolumab and ipilumumab	HCC treated with sorafenib	Accelerated	2020-03-10	2020				Second line after sorafenib	single arm	2nd line	new 2nd line	Addition 2nd
Neratinib	Advanced/metastatic HER2+ breast cancer who received 2 or more prior anti-HER2 based regimens	Regular	2020-02-25	2020				Third line	lapatinib + cape	3rd line	New 3rd line, replaces lapatinib	replace hormonal
fam-trastuzumab deruxtecan-nxki	Unresectable/metastatic HER2+ breast cancer who have received 2 or more prior HER2-based regimens	Accelerated	2019-12-20	2019				Third line	single arm	3rd line	new 3rd line option	Addition 3rd
Enfortumab vedotin-ejfv	Locally advanced/metastatic urothelial cancer previously treated with PD-1 or PD-L1 inhibitor and platinum-containing chemotherapy in neoadjuvant/locally advanced/metastatic setting	Accelerated	2019-12-18	2019				Third line	single arm	3rd line	new 3rd line option	Addition 3rd
Zanubrutinib	Mantle cell lymphoma who have received at least 1 prior therapy	Accelerated	2019-11-14	2019				Second line	single arm	2nd line	new 2nd line	Addition 2nd
Niraparib	Advanced ovarian, fallopian tube or primary peritoneal cancer treated with 3 or more prior chemotherapy regimens and associated with HRD-positive status	Regular	2019-10-23	2019				Fourth line	single arm	4th line	new 4th line	additional 4th
Pembrolizumab + lenvatinib	Advanced endometrial carcinoma that is not MSI-H or dMMR and who have disease progrssion following prior systemic therapy	Accelerated	2019-09-17	2019				Second line	single arm	2nd line	new 2nd line	Addition 2nd
Pembrolizumab	Recurrent, locally advanced/metastatic esophageal SCC with PD-L1 CPS > 10 with one or more prior lines of therapy	Regular	2019-07-30	2019				Second line	Chemo (Investigators choice)	2nd line	New 2nd line, displaces chemo	replace chemo
Selinexor	Relapsed/refractory multiple myeloma who have received 4 prior lines of therapy, and refractory to 1 proteasome inhibitor, one immunomodulatory agent, and one CD-38 antibody	Accelerated	2019-07-03	2019				Fifth line	single arm	5th line	new 5th line option	Addition 5th
Pembrolizumab	Metastatic NSCLC progressing on or after platinum-based chemotherapy and at least 1 other prior therapy	Accelerated	2019-06-17	2019				Third line	single arm	3rd line	new 3rd line option	Addition 3rd
Ramucirumab	HCC with AFP > 400 and previously treated with sorafenib	Regular	2019-05-10	2019				Second line	placebo	2nd line	new 2nd line	Addition 2nd
Erdafitinib	Locally advanced/metastatic urothelial carcinoma with FGFR3 or FGFR2 mutations that progressed during or following platinum chemotherapy including 12 months of neoadjuvant or adjuvant	Accelerated	2019-04-12	2019				Second line	single arm	2nd line	new 2nd line	Addition 2nd
Cabozantinib	HCC previously treated with sorafenib	Regular	2019-01-14	2019				Second line	placebo	2nd line	new 2nd line	Addition 2nd
Gilteritinib	Relapsed/refractory AML with FLT3 mutation	Regular	2018-11-28	2018				Second line	chemo (salvage)	2nd line	New 2nd line, displaces chemo	replace chemo
Pembrolizumab	HCC previously treated with sorafenib	Accelerated	2018-11-09	2018				Second line	single arm	2nd line	new 2nd line	Addition 2nd & 4th
Lorlatinib	ALK+ NSCLC progressed on crizotinib and one other ALK inhibitor, or who progressed on alectinib or ceritinib	Accelerated	2018-11-02	2018				Third line with crizotinib; second line with alectinib or ceritinib	single arm (mult-cohort)/criztinib	2nd/3rd line	new 2nd line/3rd line option	Addition 2nd/3rd
Duvelisib	Relapsed/refractory CLL or SLL after two prior therapies; R/R FL after 2 prior therapies	Regular	2018-09-24	2018				Third line	ofatumumab (CLL/SLL) and singel arm (FL)	3rd line	displaces ofatumumab (CLL) and new 3rd line (FL)	replace targeted/addition 3rd
Moxetumomab pasudotox-tdfk	Relapsed/refractory hairy cell leukemia who received 2 prior systemic therapies	Regular	2018-09-13	2018				Third line	single arm	3rd line	new 3rd line option	Addition 3rd
Nivolumab	Metastatic NSCLC progressed after platinum-based chemotherapy and 1 other line of therapy	Accelerated	2018-08-16	2018				Third line	single arm	3rd line	new 3rd line option	Addition 3rd
Mogamulizumab-kpkc	Relapsed/refractory mycosis fungoides or Sezary syndrome after at least 1 prior therapy	Regular	2018-08-08	2018				Second line	vorinostat	2nd line	New 2nd line, displaces vorinostat	replace other
Ivosidenib	Relapsed/refractory AML with IDH1 mutation	Regular	2018-07-20	2018				Second line	single arm	2nd line	new 2nd line	Addition 2nd
Ipilumumab + nivolumab	MSI-H or dMMR metastatic colorectal cancer progressed with fluoropyrimidine, oxaliplatin and irinotecan	Accelerated	2018-07-10	2018				Second line	single arm (mult-cohort)	?3rd line	new 3rd line option	Addition 3rd
Pembrolizumab	Refractory primary mediastinal large B-cell lymphoma (PMBCL) or relapsed after 2 or more prior lines of therapy	Accelerated	2018-06-13	2018				Third line	single arm	3rd line	new 3rd line option	Addition 3rd
Pembrolizumab	Recurrent/metastatic cervical cancer with disease progression or after chemotherapy with CPS>1	Regular	2018-06-12	2018				Second line	single arm (mult-cohort)	2nd line	new 2nd line	Addition 2nd
Venetoclax	CLL or SLL with or without 17p deletion who received at least 1 prior therapy	Regular	2018-06-08	2018				Second line	BR	2nd line	New 2nd line, replace rituximab	replace immunotherapy
Tisagenlecleucel	relapsed/refractory large B-cell lymphoma after 2 or more lines	Regular	2018-05-01	2018				Third line	single arm	3rd line	new 3rd line option	Addition 3rd
Olaparib	gBRCAm, HER2- locally advanced or metastatic breast cancer treated with chemotherapy either in neoadjuvant, adjuvant or metastatic setting	Regular	2018-01-12	2018				Second line	Chemo (Investigators choice)	2nd line	replace chemo	replace chemo
Acalabrutinib	Mantle cell lymphoma who have received at least 1 prior therapy	Accelerated	2017-10-31	2017				Second line	single arm	2nd line	new 2nd line option	Addition 2nd
Axicabtagene ciloleucel	Relapsed/refractory large B-cell lymphoma after 2 or more lines	Regular	2017-10-18	2017				Third line	single arm	3rd line	new 3rd line option	Addition 3rd
Pembrolizumab	Recurrent locally advanced/metastatic gastric or GEJ adenocarcinoma that express PD-L1	Accelerated	2017-09-22	2017					single arm (mult-cohort)	3rd line	new 3rd line option	Addition 3rd
Copanlisib	Relapsed follicular lymphoma who received 2 prior therapies	Accelerated	2017-09-14	2017				Third line	single arm	3rd line	new 3rd line option	Addition 3rd
Tisagenlecleucel	B-ALL refractory or in second or later relapse	Regular	2017-08-30	2017				Second line or later	single arm	2nd line	new 2nd+ line	Addition 2nd
Inotuzumab ozogamicin	Relapsed/refractory B-ALL	Regular	2017-08-17	2017					Chemo (Investigators choice)	2nd line	New 2nd line, replace chemo	replace chemo
Enasidenib	Relapsed/refractory AML with IDH2 mutation	Regular	2017-08-01	2017				Second line	single arm	2nd line	new 2nd line	Addition 2nd
Nivolumab	dMMR metastatic colorectal cancer that progressed following fluoropyrimidine, oxaliplatin and irinotecan	Accelerated	2017-08-01	2017				Second line	single arm	3rd line	new 3rd line option	Addition 3rd
Blinatumomab	Relapsed/refractory B-ALL	Regular	2017-07-11	2017				Second line	Chemo (Investigators choice)	2nd line	New 2nd line, replace chemo	replace chemo
Pembrolizumab	MSI-H or dMMR solid tumors that progressed following prior treatment and without satisfactory alternative treatment options, or metastatic colorectal cancer progressed with fluoropyrimidine, oxaliplatin and irinotecan	Accelerated	2017-05-23	2017				Second line	single arm (mult-cohort)	3rd line	new 3rd line option	Addition 3rd
Pembrolizumab	Locally advanced/metastatic urothelial carcinoma who have disease progression during/following platinum-containing chemotherapy	Regular	2017-05-18	2017				Second line	Chemo (Investigators choice)	2nd line	New 2nd line, displaces chemo	replace chemo
Avelumab	Locally advanced/metastatic urothelial carcinoma who have disease progression during/following platinum-containing chemotherapy	Accelerated	2017-05-09	2017				Second line	single arm (mult-cohort)	2nd line	new 2nd line	Addition 2nd
Durvalumab	Locally advanced/metastatic urothelial carcinoma who have disease progression during/following platinum-containing chemotherapy	Accelerated	2017-05-01	2017				Second line	single arm	2nd line	new 2nd line	Addition 2nd
Pembrolizumab	Locally advanced unresectable/metastatic HER2+ gastric or GEJ adenocarcinoma	Accelerated	2021-05-05	2021		Trastuzumab, fluropyrimidine- and platinum-containing chemotherapy			Chemo (Investigators choice) + trastuzumab	1st line therapy addition of pembrolizumab	Addition to 1st line	Addition 1st	Add-on therapy - green
Nivolumab	Advanced or metastatic gastric cancer, GEJ cancer or esophageal adenocarcinoma	Regular	2021-04-16	2021		Fluoroprimidine- and platinum-containing chemotherapy			Chemo (Investigators choice)	1st line therapy addition of nivolumab	Addition to 1st line	Addition 1st	Subsequence line drugs - yellow
Pembrolizumab	Metastatic or locally advanced esophageal or GEJ adenocarcinoma	Regular	2021-03-22	2021		In combination with platinum and fluoropyrimidine-based chemotherapy			Cisplatin + 5FU	1st line therapy addition of pembrolizumab	Addition to 1st line	Addition 1st
Selinexor	Relapsed/refractory multiple myeloma with 1 prior line of therapy	Regular	2020-12-18	2020		Bortezomib and dexamethasone		Second line	bortezomib + dexamethasone (Vd)	1-3 prior lines of therapy	Addition to Vd	Addition 1st/2nd/3rd
Pembrolizumab	Locally recurrent unresectable/metastatic TNBC	Accelerated	2020-11-13	2020		In combination with chemotherapy for PD-L1 CPS >10			Chemo (Investigators choice)	1st line therpay addition of pembrolizumab	Addition to 1st line	Addition 1st
Venetoclax	Untreated AML	Regular	2020-10-16	2020	First-line	In combinaton with HMA			azacitidine or low-dose cytarabine	1st line therapy addition to azacitidine, decitabine or LDC	Addition to 1st line	Addition 1st
Tafasitamab-cxix	Relapsed/refractory DLBCL and not eligible for HSCT	Accelerated	2020-07-31	2020		In combination with lenalidomide		Second line	lenalidomide	2nd line therapy addition	Addition to 2nd line	Addition 2nd
Atezolizumab	BRAF V600+ unresectable/metastatic melanoma	Regular	2020-07-30	2020		In combination with cobimetinib and vemurafenib			cobimetinib and vemurafenib	1st line addition of atezolizumab	Addition to 1st line (?beyond)	Addition 1st
Ramucirumab + erlotinib	First-line for EGFR+ NSCLC	Regular	2020-05-29	2020	First-line but not displacing	In combination with erlotinib			erlotinib	1st line addition of ramicumurab	Addition to 1st line	Addition 1st
Nivolumab and ipilumumab	Metastatic/recurrent NSLC	Regular	2020-05-26	2020	First-line	In combination with 2 cycles of platinum-doublet chemotherapy			Platinum doublet	1st line addition of niv/ipi	Addition to 1st line	Addition 1st
Durvalumab	Extensive-stage small cell lung cancer	Regular	2020-03-30	2020	First-line	In combination with carboplatin or cisplatin + etoposide			Chemotherapy	1st line addition of durvulumab	Addition to 1st line	Addition 1st
Atezolizumab	Metastatic NSCLC	Regular	2019-12-03	2019	First-line, but not displacing	In combination with paclitaxel protein-bound and carboplatin			carboplatin + abraxane	1st line addition of atezolizumab	Addition to 1st line	Addition 1st
Daratumumab	Newly diagnosed multiple myeloma eligible for HSCT	Regular	2019-09-26	2019	First-line	In combination with bortezomib, thalidomide, and dexamethasone			bortezomib, thalidomide, and dexamethasone	1st line addition of daratumumab	Addition to 1st line	Addition 1st
Daratumumab	Newly diagnosed multiple myeloma not eligible for HSCT	Regular	2019-06-27	2019	First-line	In combination with lenalidomide and dexamethasone			lenalidomide + dex	1st line addition of daratumumab	Addition to 1st line	Addition 1st
Polatuzumab vedotin-piiq	Relapsed/refractory DLBCL	Accelerated	2019-06-10	2019		In combination with bedamustine and rituximab		Third line	bedamustine and rituximab	2nd line addition of polutuzumab vedotin	Addition to 2nd line	Addition 2nd
Atezolizumab	Extensive-stage small cell lung cancer	Regular	2019-03-18	2019	First-line, but not displacing	In combination with carboplatin + etoposide			carboplatin + etoposide	1st line addition of atezolizumab	Addition to 1st line	Addition 1st
Atezolizumab	PD-L1 positive unresectable locally advanced/metastatic TNBC	Accelerated	2019-03-08	2019	?	In combination with paclitaxel protein-bound			abraxane	1st line addition of atezolizumab	Addition to 1st line	Addition 1st
Atezolizumab	Metastatic NSCLC	Regular	2018-12-06	2018	First-line, but not displacing	In combination with bevacizumab, paclitaxel, and carboplatin			3 arms BCP/ABCP/ACP	1st line addition of atezolizumab	Addition to 1st line	Addition 1st
Venetoclax	Newly diagnosed AML in adults 75 years of older and with co-morbidities that preclude use of intensive chemotherapy	Accelerated	2018-11-21	2018	First-line	In combination with HMA or low-dose cytarabine			azacitdine	1st line addition of venetoclax	Addition to 1st line	Addition 1st
Glasdegib	Newly diagnosed AML in adults 75 years of older and with co-morbidities that preclude use of intensive chemotherapy	Regular	2018-11-21	2018	First-line	In combination with with low-dose cytarabine			low-dose cytarabine	1st line addition of glasdegib	Addition to 1st line	Addition 1st
Pembrolizumab	Metastatic squamous cell NSCLC	Regular	2018-10-30	2018	First-line, but not displacing	In combination with carboplatin and either paclitaxel or nab-paclitaxel			Carboplatin + taxol	1st line therapy addition of pembrolizumab	Addition to 1st line	Addition 1st
Ribociclib	HR+, HER2- advanced or metastatic breast cancer	Expanded indication	2018-07-18	2018	First line	In combination with AI for pre-perimenopausal women			AI or tamoxifen/gorserlin	1st line addition of ribociclib	Addition to 1st line	Addition 1st
Bevacizumab	Stage III or IV disease after surgery for epithelial ovarian, fallopian tube or primary peritoneal cancer	Regular	2018-06-13	2018		In combination with carboplatin and paclitaxel	Followed by single-agent bevacizumab		Carboplatin + taxol	adjuvent addition of bevacicumab	New Mainetence therapy	addition maintence
Abemaciclib	HR+, HER2- advanced or metastatic breast cancer	Regular	2018-02-26	2018	First-line	In combination with AI for post-menopausal women			AI	1st line addition of abemaciclib	Addition to 1st line	Addition 1st
Pertuzumab	Adjuvant treatment for HER2+ early breast cancer at high risk of recurrence	Regular	2017-12-20	2017		In combination with trastuzumab and chemotherapy	Adjuvant		trastuzumab and chemotherapy	Adjuvent addition of pertuzumab	New adjuvant	Addition 1st
Dostarlimab-gxly	dMMR recurrent or advanced endometrial cancer	Accelerated	2021-04-22	2021			dMMR endometrial		single arm (mult-cohort)	new 2nd line	New 2nd line	Addition 2nd
Osimertinib	Adjuvant after tumor resection EGFR+ NSCLC	Regular	2020-12-18	2020			Adjuvant		placebo	new adjuvant	new adjuvant	adjuvent
Azacitadine tablets	AML who achieve CR or CRi	Regular	2020-09-01	2020			Unable to complete intensive curative therapy		placebo	new consolidation Tx	new consolidation Tx	consolidation/maintence
Avelumab	Maintenance therapy for locally advanced/metastatic UC after first-line platinum-containing chemotherapy	Regular	2020-06-30	2020			Maintenance		best supportinve care	maintenace	maintence - only option	addition maintence
Niraparib	Advanced epithelial ovarian, fallopian tube or primary peritoneal cancer in CR or PR after 1st line platinum-based chemo	Regular	2020-04-29	2020			Maintenance		placebo	maintenace	maintence	addition maintence
Olaparib	Maintenance for BRCA-mutated metastatic pancreatic adenocarcinoma whose disease has not progressed on at least 16 weeks first-line platinum-based chemotherapy regimen	Regular	2019-12-27	2019			Maintenance		placebo	maintenace	maintence - only option	addition maintence
Pembrolizumab	Adjuvant treatment in melanoma with lymph node involvement following complete resection	Regular	2019-02-15	2019			Adjuvant		placebo	adjuvent	new adjuvant	adjuvent
Olaparib	gBRCAm or sBRCAm advanced epithelial ovarian, fallopian tube or primary peritoneal cancer in CR or PR after 1st line platinum-based chemo	Regular	2018-12-18	2018			Maintenance		placebo	maintenace	maintence	addition maintence
Dabrafenib + trametinib	Adjuvant for melanoma with BRAF V600E or V600K with lymph node involvement after complete resection	Regular	2018-04-30	2018			Adjuvant		placebo	adjuvent	new adjuvant	adjuvent
Rucaparib	Maintenance therapy for recurrent ovarian, fallopian tube or primary peritoneal cancer in CR or PR to platinum chemotherapy	Regular	2018-04-06	2018			Maintenance		placebo	maintenace	maintence	addition maintence
Durvalumab	Maintenance for unresectable stage III NSCLC without progression after concurrent platinum-based chemotherapy and XRT	Regular	2018-02-16	2018			Maintenance		placebo	maintenace	maintence - only option	addition maintence
Sunitinib	Adjuvant treatment for high risk of recurrent renal cell carcinoma following nephrectomy	Regular	2017-12-16	2017			Adjuvant		placebo	adjuvent	new adjuvant	adjuvent
Neratinib	Adjuvant treatment for early stage HER2+ breast cancer following trastuzumab-based therapy	Regular	2017-07-17	2017			Adjuvant to follow adjuvant trastuzumab-based therapy		placebo	extended adjuvent	New adjuvant	adjuvent (extension)
Daratumumab + hyaluronidase in combination with CyBorD	Light chain AL amyloidosis	Accelerated	2021-01-15	2021	First-line				bortezomib, cyclophosphamide, and dexamethasone	addition to VcD	addition to 1st line	Addition 1st
Gemtuzumab ozogamicin	Newly-diagnosed CD33+ AML or relapsed/refractory CD3+ AML	Regular	2017-09-01	2017	First-line but not displacing			Second line as well	1st trial danorubicin + cytrabine and 2nd trial BSC	1st line	addition to 1st line & new 2nd line	Addition 1st/2nd
Pembrolizumab	Metastatic non-squamous NSCLC	Regular	2018-08-20	2018	First-line, but not displacing				caboplatin + pemtrexed	1st line	addition to 1st line	Addition 1st
Nilotinib	Ph+ CML in CP or resistant/intolerant to prior TKI	Regular	2018-03-22	2018	First-line, but not displacing			Second line setting as well	single arm	1st line/2nd line	1st line/2nd line	Addition 1st/2nd
Pembrolizumab	Metastatic non-squamous NSCLC	Accelerated	2017-05-10	2017	First-line, but not displacing				caboplatin + pemtrexed	1st line	addition to 1st line	Addition 1st
Isatuximab-irfc	Relapsed/refractory multiple myeloma with 1-3 prior lines of therapy	Regular	2021-03-31	2021				Second to fourth line	Kd	addition to Kd	Addition to 2-4th line	Addition 2nd/3rd/4th
Carfilzomib and daratumumab	Relapsed/refractory multiple myeloma with 1-3 prior lines of therapy	Regular	2020-08-20	2020				Second to fourth line	daratumumab + dex	2nd to 4th line	addition to Kd	Addition 2nd & 4th
Selinexor	Relapsed/refractory DLBCL after 2 lines of therapy	Accelerated	2020-06-22	2020				Third line	Vd	2-4th line	addtion to Vd	Addition 2nd & 4th
Tucatinib	Advanced unresectable/metastatic HER2+ breast cancer who received 1 or more anti-HER2-based regimens	Regular	2020-04-17	2020				Second line for HER2+ disease	trastuzumab + cape	2nd line	addition to 2nd line	Addition 2nd
Isatuximab-irfc	Relapsed/refractory multiple myeloma with 2 prior lines of therapy including lenalidomide and proteasome inhibitor	Regular	2020-03-02	2020				Third line	Pd	3rd line	addition to Pd	Addition 3rd
Lenalidomide + rituximab	Previously treated FL and previously treated marginal zone lymphoma	Regular	2019-05-28	2019				Second line	rituximab	2nd line	addition to 2nd line (rituximab)	Addition 2nd
Alpelisib	HR+ HER2- PIK3CA-mutated advanced/metastatic breast cancer following progression or after endocrine-based regimen	Regular	2019-05-24	2019				Second line	fulvestrant	2nd line	addition to 2nd line (fulvestrant)	Addition 2nd
Blinatumomab	B-ALL in 1st or 2nd CR with MRD equal or greater than 0.1%	Accelerated	2018-03-29	2018				Second or third line	single arm	2nd or 3rd	addition to 2nd or 3rd line	Addition 2nd/3rd
Abemaciclib	HR+, HER2- advanced or metastatic breast cancer with progression following endocrine therapy	Regular	2017-09-28	2017				Second line	placebo + fulvestrant	2nd line	addition to 2nd line (fulvestrant)	Addition 2nd
Nivolumab	HCC previously treated with sorafenib	Accelerated	2017-09-22	2017				Second line	single arm (mult-cohort)	2nd line	New 2nd line	Addition 2nd
Tazemetostat	Metastatic or locally advanced epithelioid sarcoma not eligible for complete resection	Accelerated	2020-01-23	2020	?				single arm	new 1st line	new 1st line	Addition 1st
Tagraxofusp-erza	Blastic plasmacytoid dedritic cell neoplasm (BPDCN)	Regular	2018-12-21	2018	?				single arm	new 1st line	new 1st line	Addition 1st
Pembrolizumab	Recurrent locally advanced/metastatic Merkel cell carcinoma (MCC)	Accelerated	2018-12-19	2018	?				single arm	new 1st line	new 1st line	Addition 1st
Lorlatinib	Metastatic ALK+ NSCLC	Regular	2021-03-03	2021	First line alternative to other ALK inhibitors				Crizotinib	new first line	new first line option	Addition 1st
Apalutamide	Non-metastatic castrate-resistant prostate cancer	Regular	2018-02-14	2018	First line but not displacing				ADT/placebo	new 1st line	new first line option	Addition 1st
Tepotinib	Metastatic MET exon 14 skipping NSCLC	Accelerated	2021-02-03	2021	First line, alternative to capmatinib				single arm	new 1st line	new 1st line	Addition 1st
Nivolumab and cabozantinib	Advanced RCC	Regular	2021-01-22	2021	First-line				Sunitinib	replaces sunitinib	new first line option	replace targeted
Pralsetinib	Metastatic RET+ NSCLC	Accelerated	2020-09-04	2020	First-line				single arm	new 1st line	new 1st line	Addition 1st
Pembrolizumab	Recurrent/metastatic cutaneous SCC	Regular	2020-06-24	2020	First-line				single arm	new 1st line	new 1st line	Addition 1st
Selpercatinib	Metastatic RET+ NSCLC, advanced/metastatic RET+ MTC	Accelerated	2020-05-08	2020	First-line				single arm (mult-cohort)	new 1st line	new 1st line	Addition 1st
Capmatinib	Metastatic MET exon 14 skipping NSCLC	Accelerated	2020-05-06	2020	First-line				single arm (mult-cohort)	new 1st line	new 1st line	Addition 1st
Avapritinib	Unresectable/metastatic GIST with PDGFRA exon 18 mutation including D842V mutation	Regular	2020-01-09	2020	First-line				single arm	1st line	new 1st line	Addition 1st
Ivosidenib	Newly diagnosed AML with IDH1 mutation, 75 years or older and comorbidities precluding intensive induction chemotherapy	Regular	2019-05-02	2019	First-line				single arm	1st line	new 1st line	Addition 1st
Cemiplimab-rwlc	Metastatic cutaneous squamous cell carcinoma or locally advanced not candidate for surgery or radiation	Regular	2018-09-28	2018	First-line				single arm (mult-cohort)	1st line	new 1st line	Addition 1st
Dasatinib	Ph+ CML in CP	Regular	2017-11-09	2017	First-line				single arm (2 trials)	1st line	new 1st line	Addition 1st
Vemurafenib	Erdheim-Chester Disease with BRAF V600 mutation	Regular	2017-11-06	2017	First-line				single arm	1st line	new 1st line	Addition 1st
Dabrafenib + trametinib	Metastatic NSCLC with BRAF V600E mutation	Regular	2017-06-22	2017	First-line				single arm	1st line	new 1st line	Addition 1st
Afatinib	Metastatic EGFR+ NSCLC	Regular	2018-01-12	2018	First-line but not displacing				multiple trials	1st line	new 1st line indications (specific mutations)	Addition 1st
Enzalutamide	Metastatic castrate-sensitive prostate cancer	Regular	2019-12-16	2019	First-line, but not displacing				placebo + ADT	1st line	new 1st line	Addition 1st
Apalutamide	Metastatic castration-sensitive prostate cancer	Regular	2019-09-17	2019	First-line, but not displacing				placebo + ADT	1st line	new 1st line	Addition 1st
Darolutamide	Non-metastatic castrate-resistant prostate cancer	Regular	2019-07-30	2019	First-line, but not displacing				placebo + ADT	1st line	new 1st line	Addition 1st
Enzalutamide	Castrate-resistant prostate cancer	Regular	2018-07-13	2018	First-line, but not displacing				placebo + ADT	1st line	new 1st line	Addition 1st
Abiraterone acetate	Metastatic high-risk castration-sensitive prostate cancer	Regular	2018-02-07	2018	First-line, but not displacing				placebo + ADT	1st line	new 1st line	Addition 1st
Dabrafenib + trametinib	Anaplastic thyroid cancer with BRAF V600E mutation	Regular	2018-05-04	2018	First-line, but not displacing?				single arm (mult-cohort)	1st line	new 1st line	Addition 1st
Relugolix	GnRH antagonist for advanced prostate cancer	Regular	2020-12-18	2020	Oral ADT alternative				leuprolide	new GnRH option	new GnRH option	Addition 1st
Mitomycin	Low-grade upper tract urothelial cancer	Regular	2020-04-15	2020					single arm	1st line	new 1st line	Addition 1st
Pembrolizumab	BCG-unresponsive, high risk, NMIBC with CIS ineligible for or elected not to undergo cystectomy	Regular	2020-01-08	2020				Second line	single arm	1st line	new 1st line	Addition 1st
Pexidartinib	Tenosynovial giant cell tumor	Regular	2019-08-02	2019					placebo	1st line	new 1st line	Addition 1st
Decitabine and cedazuridine	MDS	Regular	2020-07-07	2020	First-line				?new formulation/adminstration freq
Margetuximab-cmkb	Metastatic HER2+ breast cancer after 2 or more prior lines of anti-HER2 regimens	Regular	2020-12-16	2020		In combination with chemotherapy		Third line	trastuzumab plus chemotherapy (Investigators choice)	2 prior lines of therapy	New 3rd line	replace targeted
Encorafenib	BRAF V600+ metastatic colorectal cancer after prior therapy	Regular	2020-04-08	2020		In combination with cetuximab			Cetuximab + FOLFIRI/Irino	?1st line addition to cetuximab	In addition to 2nd line	replace chemo
Brentuximab vedotin	Untreated systemic anaplastic large cell lymphoma or other CD30+ peripheral T cell lymphoma	Regular	2018-11-16	2018	?	In combination with chemotherapy			cyclophosphamide, doxorubicin, vincristine, and prednisone	addition to cyclophosphamide,doxirubicin, prednisolone/replaces vincristine	replaces vincristine	replace chemo
Obinutuzumab	Untreated stage II bulky, III or IV follicular lymphoma	Regular	2017-11-16	2017	First-line, but not displacing	In combination with chemotherapy			rituximab + chemo	replaces rituximab	replaces rituximab	replace targeted
Ado-trastuzumab emtansine	Adjuvant treatment for residual disease in HER2+ early breast cancer after neoadjuvant taxane and trastuzumab-based treatment	Regular	2019-05-03	2019			Adjuvant		trastuzumab	adjuvent	replace trastuzumab	replace targeted
Nivolumab	Adjuvant treatment for melnoma with lymph node involvement or metastatic disease who underwent complete resection	Regular	2017-12-20	2017			Adjuvant		ipilimumab	adjuvent	replaces ipilumumab	replace immunotherapy
Atezolizumab	First-line for metastatic NSCLC with high PD-L1 expression (50%)	Regular	2020-05-18	2020	First line but not displacing				Chemo (platinum)	new 1st line	replaces chemo	replace chemo
Cemiplimab-rwlc	Advanced NSCLC with PD-L1 > 50%	Regular	2021-02-22	2021	First line for PD-L1 > 50%, but not displacing				Chemo (platinum)	locally advanced (not candidates for chemoRT or resection)	replaces chemo	replace chemo
Encorafenib + binimetinib	BRAF600E or V600K mutated unresectable or metastatic melanoma	Regular	2018-06-27	2018	First line, but not displacing?				vermurafenib	new 1st line	replaces vermurafenib	replace targeted
Liposomal daunorubicin + cytarabine	Newly diagnosed treatment-related AML or AML with myelodysplasia-related changes	Regular	2017-08-03	2017	First-line				standard cytarabine/cytrabine	1st line	replaces standard formulation
Nivolumab and ipilumumab	Unresectable malignant pleural mesothelioma	Regular	2020-10-02	2020	First-line				chemo (platinum/pemtrexed)	new 1st line	replaces chemo	replace chemo
Pembrolizumab	Unresectable/metastatic MSI-H or dMMR colorectal cancer	Regular	2020-06-29	2020	First-line				Chemo (Investigators choice) + cetuximab/bev	new 1st line	displaces chemo/EGFR/VEGF	replace chemo/EGFR/VEGF
Venetoclax	CLL or SLL	Regular	2019-05-15	2019	First-line				obintuzumab/chloambucil	1st line	replaces chloambucil	replace chemo
Nivolumab and ipilumumab	First-line for metastatic NSCLC with PDL-1 > 1%	Regular	2020-05-15	2020	First-line but not displacing				chemo (platinum doublet)	1st line	displaces chemo	replace chemo
Pembrolizumab	Stage III NSCLC and not candidate for surgery or definitive chemo-XRT or metastatic NSCLC; PD-L1 > 1	Regular	2019-04-11	2019	First-line but not displacing				Chemo (Investigators choice)	1st line	displaces chemo	replace chemo
Bosutinib	Newly diagnosed Ph+ CML in CP	Accelerated	2017-12-19	2017	First-line but not displacing				imatinib	1st line	displaces imatinib	replace targeted
Atezolizumab and bevacizumab	Unresectable/metastatic HCC	Regular	2020-05-29	2020	First-line, and displacing				sorafenib	1st line	displaces sorafenib	replace targeted
Osimertinib	Metastatic EGFR+ (exon 19 deletion of exon 21 L858R substitution) NSCLC	Regular	2018-04-19	2018	First-line, and displacing				gefitinib/erlotinib	1st line	dispaces erlotinib/gefitinib	replace targeted
Cabozantinib	Advanced RCC	Regular	2017-12-19	2017	First-line, and displacing				sunitinib	1st line	displaces suntinib	replace targeted
Brigatinib	ALK+ metastatic NSCLC	Regular	2020-05-22	2020	First-line, but not displacing				crizotinib	1st line	displaces crizotinib	replace targeted
Acalabrutinib	CLL or SLL	Regular	2019-11-21	2019	First-line, but not displacing				complex - 2 trials (A/A+O/O+chlorambucil) & (A/I+R/B+R)	1st line	displaces chlorambucil & I+R/B+R)	replace chemo
Avelumab + axitinib	Advanced RCC	Regular	2019-05-14	2019	First-line, but not displacing				sunitinib	1st line	displaces suntinib	replace targeted
Dacomitinib	Metastatic EGFR+ (exon 19 deletion of exon 21 L858R substitution) NSCLC	Regular	2018-09-27	2018	First-line, but not displacing				geftinib	1st line	displaces geftinib	replace targeted
Brentuximab vedotin	Untreated stage III or IV classical Hodgkin lymphoma	Regular	2018-03-20	2018	First-line, but not displacing				ABVD	1st line	?displaces bleomycin	replace chemo
Ceritinib	Metastatic ALK+ NSCLC	Regular	2017-05-26	2017	First-line, but not displacing				caboplatin + pemtrexed	1st line	displaces chemo	replace chemo
Lenvatinib	Unresectable HCC	Regular	2018-08-16	2018	First-line, but not displacing?				non-inferiority over sorafenib	1st line	displaces sorafenib	replace targeted
Nivolumab and ipilumumab	Untreated advanced RCC	Regular	2018-04-16	2018	First-line, but not displacing?				Sunitinib	1st line	displaces suntinib	replace targeted
Alectinib	ALK+ metastatic NSCLC	Regular	2017-11-06	2017	First-line, displacing				Crizotinib	1st line	displaces crizotinib	replace targeted
Pembrolizumab + axitinib	Advanced RCC	Regular	2019-04-19	2019	First-line, displacing?				Sunitinib	1st line	displaces suntinib	replace targeted
											New ones
Olaparib	Maintenance treatment for recurrent epithelial ovarian, fallopian tube or primary peritoneal cancer who are in CR or PR after platinum-based chemotherapy	Regular	2017-08-17	2017			Maintenance		new formulation only ?include
Midostaurin	Acute myeloid leukemia (AML) who are FLT3 mutation-positive (FLT3+)	Regular	2017-04-28	2017					placebo	1st line	Addition to 1st line cytarabine/danurubicin	Addition 1st line
Niraparib	Maintenance treatment of adult patients with recurrent epithelial ovarian, fallopian tube, or primary peritoneal cancer who are in complete or partial response to platinum-based chemotherapy.	Regular	2017-03-27	2017					placebo	2nd line maintence	new maintence option	addition maintence
Nivolumab	Completely resected esophageal or GEJ cancer with residual pathologic disease who received neoadjuvant chemoradiotherapy	Regular	2021-05-20	2021					Placebo	Adjuvant	New adjuvant option	Addition maintenance/adjuvant
Daratumumab	Multiple myeloma who have received at least 1 prior therapy; in combination with lenalidomide and dexamethasone or bortezomib and dexamethasone	Regular	2016-11-21	2016					Placebo	2nd line	In combinatin with Ld or BorD	Addition 2nd line
Obinutuzumab	In combination with bendamustine followed by obinutuzumab monotherapy for relapsed/refractory follicular lymphoma to a rituximab-containing regimen	Regular	2016-02-26	2016					Bendamustine alone	2nd line	2nd line; In combination with bendamustine	Addition 2nd line
Palbociclib	In combination with fulvestrant for HR+, HER2- advanced/metastatic breast cancer with disease progression following endocrine therapy	Regular	2016-02-19	2016					Fulvestrant alone	2nd line	2nd line; in combination with fulvestrant	Addition 2nd line
Avelumab	Merkel cell carcinoma	Accelerated	2017-03-23	2017					single arm	1st line	new 1st line	Addition 1st line
Ribociclib	Initial endocrine-based therapy for the treatment of postmenopausal women with hormone receptor (HR)-positive, advanced or metastatic breast cancer	Regular	2017-03-13	2017					AI	1st line	new 1st line	Addition 1st line
Olaratumab	Soft tissue sarcoma not amenable to curative treatment and with a histologic subtype for which anthracycle-containing regimen is appropriate	Accelerated	2016-10-19	2016					Combination with Doxorubicin versus single agent doxorubicin	1st line	New 1st line in combination with doxorubicin	Addition 1st line
Crizotinib	Metastatic NSCLC whose tumors are ROS1-positive	Regular	2016-03-11	2016					Single arm	1st line	New 1st line	Addition 1st line
Brigatinib	Metastatic anaplastic lymphoma kinase (ALK)-positive non-small cell lung cancer (NSCLC) who have progressed on or are intolerant to crizotinib.	Accelerated	2017-04-28	2017					single arm (different doses)	2nd line	new 2nd line	Addition 2nd line
Amivantamab-vmjw	Locally advanced or metastatic NSCLC with EGFR exon 20 insertion mutations that progressed on or after platinum-based chemotherapy	Accelerated	2021-05-21	2021					Single arm	2nd line	new 2nd line	Addition 2nd line
Sotorasib	KRAS G12C mutated locally advanced or metastatic NSCLC who have received at least 1 prior systemic therapy	Accelerated	2021-05-28	2021					Single arm	2nd line	new 2nd line	Addition 2nd line
Infigratinib	Previously treated, unresectable locally advanced or metastatic cholangiocarcinoma with FGFR2 fusion or other rearrangement	Accelerated	2021-05-28	2021					Single arm	2nd line	new 2nd line	Addition 2nd line
Rucaparib	Deleterious BRCA mutated advanced ovarian cancer treated with 2 or more chemotherapies	Accelerated	2016-12-19	2016					Single arm	3rd line	New 3rd line	Addition 3rd line
Nivolumab	Recurrent/metastatic squamous cell carcinoma of the head and neck with disease progression on or after platinum-based therapy	Regular	2016-11-10	2016					Investigator's choice of chemotherapy	2nd line	new 2nd line, replace chemo	Addition 2nd line
Atezolizumab	Metastatic NSCLC whose disease progressed during or following platinum-based chemotherapy	Regular	2016-10-18	2016					Docetaxel	2nd line	New 2nd line	Addition 2nd line
Pembrolizumab	Recurrent/metastatic squamous cell carcinoma of the head and neck with disease progression on or after platinum-based therapy	Accelerated	2016-08-05	2016					Single arm	2nd line	New 2nd line	Addition 2nd line
Atezolizumab	Locally advanced/metastatic urothelial carcinoma who have disease progression during or following platinum-based chemotherapy or have disease progression within 12 months of neoadjuvant or adjvant treatment with platinum-based chemotherapy	Accelerated	2016-05-18	2016					Single arm	2nd line	New 2nd line	Addition 2nd line
Nivolumab	Relapsed/progressed classical Hodgkin lymphoma after autologous HSCT and post-transplantation brentuxima vedotin	Accelerated	2016-05-17	2016					Single arm	?	3rd line add on	?
Lenvatinib	In combination with everolimus for advanced RCC following 1 prior anti-angiogenic therapy	Regular	2016-05-13	2016					Monotherapy	2nd line	New 2nd line	Addition 2nd line
Cabozantinib	Advanced RCC who have received prior anti-angiogenic therapy	Regular	2016-04-25	2016					Everolimus	2nd line	New 2nd line	Addition 2nd line
Venetoclax	CLL with 17p deletion who have received at least 1 prior therapy	Regular	2016-04-11	2016					Single arm	2nd line	New 2nd line	Addition 2nd line
Everolimus	Progressive well-differentiated non-functional NET of GI or lung origin with unresectable, locally advanced or metastatic disease	Regular	2016-02-26	2016					Placebo	2nd line	New 2nd line	Addition 2nd line
Eribulin	Unresectable/metastatic liposarcoma who received prior anthracycline-containing regimen (at least 2 prior systemic therapies)	Regular	2016-01-28	2016					Dacarbazine	3rd line	New 3rd line	Addition 3rd line
Ofatumumab	Recurrent/progressive CLL after 2 lines of therapy	Regular	2016-01-29	2016					Observation	3rd line	New 3rd line	Addition 3rd line
Pembrolizumab	Metastatic NSCLC whose tumors express PD-L1	Regular	2016-10-24	2016					Investigator's choice of chemotherapy	1st line	new 1st line, replace chemo	Addition 1st line
Pembrolizumab	Metastatic/unresectable recurrent head and neck SCC	Regular	2019-06-10	2019	First-line but not displacing				3 arms (pemb/chemo+pembro/chemo)	1st line	Addition to 1st line & displaces chemo	Addition 1st/replace chemo

## Sheet: Sheet2
Date of FDA Approval	Drug	Indication	Type of Approval	Year of Approval
2017-05-01	Durvalumab	Locally advanced/metastatic urothelial carcinoma who have disease progression during/following platinum-containing chemotherapy	Accelerated	2017
2017-05-09	Avelumab	Locally advanced/metastatic urothelial carcinoma who have disease progression during/following platinum-containing chemotherapy	Accelerated	2017
2017-05-10	Pembrolizumab	Metastatic non-squamous NSCLC	Accelerated	2017
2017-05-18	Pembrolizumab	Locally advanced/metastatic urothelial carcinoma who have disease progression during/following platinum-containing chemotherapy	Regular	2017
2017-05-23	Pembrolizumab	MSI-H or dMMR solid tumors that progressed following prior treatment and without satisfactory alternative treatment options, or metastatic colorectal cancer progressed with fluoropyrimidine, oxaliplatin and irinotecan	Accelerated	2017
2017-05-26	Ceritinib	Metastatic ALK+ NSCLC	Regular	2017
2017-06-22	Dabrafenib + trametinib	Metastatic NSCLC with BRAF V600E mutation	Regular	2017
2017-07-11	Blinatumomab	Relapsed/refractory B-ALL	Regular	2017
2017-07-17	Neratinib	Adjuvant treatment for early stage HER2+ breast cancer following trastuzumab-based therapy	Regular	2017
2017-08-01	Enasidenib	Relapsed/refractory AML with IDH2 mutation	Regular	2017
2017-08-01	Nivolumab	dMMR metastatic colorectal cancer that progressed following fluoropyrimidine, oxaliplatin and irinotecan	Accelerated	2017
2017-08-03	Liposomal daunorubicin + cytarabine	Newly diagnosed treatment-related AML or AML with myelodysplasia-related changes	Regular	2017
2017-08-17	Olaparib	Maintenance treatment for recurrent epithelial ovarian, fallopian tube or primary peritoneal cancer who are in CR or PR after platinum-based chemotherapy	Regular	2017
2017-08-17	Inotuzumab ozogamicin	Relapsed/refractory B-ALL	Regular	2017
2017-08-30	Tisagenlecleucel	B-ALL refractory or in second or later relapse	Regular	2017
2017-09-01	Gemtuzumab ozogamicin	Newly-diagnosed CD33+ AML or relapsed/refractory CD3+ AML	Regular	2017
2017-09-14	Copanlisib	Relapsed follicular lymphoma who received 2 prior therapies	Accelerated	2017
2017-09-22	Nivolumab	HCC previously treated with sorafenib	Accelerated	2017
2017-09-22	Pembrolizumab	Recurrent locally advanced/metastatic gastric or GEJ adenocarcinoma that express PD-L1	Accelerated	2017
2017-09-28	Abemaciclib	HR+, HER2- advanced or metastatic breast cancer with progression following endocrine therapy	Regular	2017
2017-10-18	Axicabtagene ciloleucel	Relapsed/refractory large B-cell lymphoma after 2 or more lines	Regular	2017
2017-10-31	Acalabrutinib	Mantle cell lymphoma who have received at least 1 prior therapy	Accelerated	2017
2017-11-06	Vemurafenib	Erdheim-Chester Disease with BRAF V600 mutation	Regular	2017
2017-11-06	Alectinib	ALK+ metastatic NSCLC	Regular	2017
2017-11-09	Brentuximab vedotin	Primary cutaneous anaplastic large cell lymphoma (pcALCL) or CD30+ mycosis fungoides who received prior therapy	Regular	2017
2017-11-09	Dasatinib	Ph+ CML in CP	Regular	2017
2017-11-16	Obinutuzumab	Untreated stage II bulky, III or IV follicular lymphoma	Regular	2017
2017-12-16	Sunitinib	Adjuvant treatment for high risk of recurrent renal cell carcinoma following nephrectomy	Regular	2017
2017-12-19	Bosutinib	Newly diagnosed Ph+ CML in CP	Accelerated	2017
2017-12-19	Cabozantinib	Advanced RCC	Regular	2017
2017-12-20	Pertuzumab	Adjuvant treatment for HER2+ early breast cancer at high risk of recurrence	Regular	2017
2017-12-20	Nivolumab	Adjuvant treatment for melnoma with lymph node involvement or metastatic disease who underwent complete resection	Regular	2017
2018-01-12	Afatinib	Metastatic EGFR+ NSCLC	Regular	2018
2018-01-12	Olaparib	gBRCAm, HER2- locally advanced or metastatic breast cancer treated with chemotherapy either in neoadjuvant, adjuvant or metastatic setting	Regular	2018
2018-02-07	Abiraterone acetate	Metastatic high-risk castration-sensitive prostate cancer	Regular	2018
2018-02-14	Apalutamide	Non-metastatic castrate-resistant prostate cancer	Regular	2018
2018-02-16	Durvalumab	Maintenance for unresectable stage III NSCLC without progression after concurrent platinum-based chemotherapy and XRT	Regular	2018
2018-02-26	Abemaciclib	HR+, HER2- advanced or metastatic breast cancer	Regular	2018
2018-03-20	Brentuximab vedotin	Untreated stage III or IV classical Hodgkin lymphoma	Regular	2018
2018-03-22	Nilotinib	Ph+ CML in CP or resistant/intolerant to prior TKI	Regular	2018
2018-03-29	Blinatumomab	B-ALL in 1st or 2nd CR with MRD equal or greater than 0.1%	Accelerated	2018
2018-04-06	Rucaparib	Maintenance therapy for recurrent ovarian, fallopian tube or primary peritoneal cancer in CR or PR to platinum chemotherapy	Regular	2018
2018-04-16	Nivolumab and ipilumumab	Untreated advanced RCC	Regular	2018
2018-04-19	Osimertinib	Metastatic EGFR+ (exon 19 deletion of exon 21 L858R substitution) NSCLC	Regular	2018
2018-04-30	Dabrafenib + trametinib	Adjuvant for melanoma with BRAF V600E or V600K with lymph node involvement after complete resection	Regular	2018
2018-05-01	Tisagenlecleucel	relapsed/refractory large B-cell lymphoma after 2 or more lines	Regular	2018
2018-05-04	Dabrafenib + trametinib	Anaplastic thyroid cancer with BRAF V600E mutation	Regular	2018
2018-06-08	Venetoclax	CLL or SLL with or without 17p deletion who received at least 1 prior therapy	Regular	2018
2018-06-12	Pembrolizumab	Recurrent/metastatic cervical cancer with disease progression or after chemotherapy with CPS>1	Regular	2018
2018-06-13	Bevacizumab	Stage III or IV disease after surgery for epithelial ovarian, fallopian tube or primary peritoneal cancer	Regular	2018
2018-06-13	Pembrolizumab	Refractory primary mediastinal large B-cell lymphoma (PMBCL) or relapsed after 2 or more prior lines of therapy	Accelerated	2018
2018-06-27	Encorafenib + binimetinib	BRAF600E or V600K mutated unresectable or metastatic melanoma	Regular	2018
2018-07-10	Ipilumumab + nivolumab	MSI-H or dMMR metastatic colorectal cancer progressed with fluoropyrimidine, oxaliplatin and irinotecan	Accelerated	2018
2018-07-13	Enzalutamide	Castrate-resistant prostate cancer	Regular	2018
2018-07-18	Ribociclib	HR+, HER2- advanced or metastatic breast cancer	Expanded indication	2018
2018-07-20	Ivosidenib	Relapsed/refractory AML with IDH1 mutation	Regular	2018
2018-08-08	Mogamulizumab-kpkc	Relapsed/refractory mycosis fungoides or Sezary syndrome after at least 1 prior therapy	Regular	2018
2018-08-16	Lenvatinib	Unresectable HCC	Regular	2018
2018-08-16	Nivolumab	Metastatic NSCLC progressed after platinum-based chemotherapy and 1 other line of therapy	Accelerated	2018
2018-08-20	Pembrolizumab	Metastatic non-squamous NSCLC	Regular	2018
2018-09-13	Moxetumomab pasudotox-tdfk	Relapsed/refractory hairy cell leukemia who received 2 prior systemic therapies	Regular	2018
2018-09-24	Duvelisib	Relapsed/refractory CLL or SLL after two prior therapies; R/R FL after 2 prior therapies	Regular	2018
2018-09-27	Dacomitinib	Metastatic EGFR+ (exon 19 deletion of exon 21 L858R substitution) NSCLC	Regular	2018
2018-09-28	Cemiplimab-rwlc	Metastatic cutaneous squamous cell carcinoma or locally advanced not candidate for surgery or radiation	Regular	2018
2018-10-16	Talazoparib	gBRCAm, HER2- locally advanced or metastatic breast cancer	Regular	2018
2018-10-30	Pembrolizumab	Metastatic squamous cell NSCLC	Regular	2018
2018-11-02	Lorlatinib	ALK+ NSCLC progressed on crizotinib and one other ALK inhibitor, or who progressed on alectinib or ceritinib	Accelerated	2018
2018-11-09	Pembrolizumab	HCC previously treated with sorafenib	Accelerated	2018
2018-11-16	Brentuximab vedotin	Untreated systemic anaplastic large cell lymphoma or other CD30+ peripheral T cell lymphoma	Regular	2018
2018-11-21	Venetoclax	Newly diagnosed AML in adults 75 years of older and with co-morbidities that preclude use of intensive chemotherapy	Accelerated	2018
2018-11-21	Glasdegib	Newly diagnosed AML in adults 75 years of older and with co-morbidities that preclude use of intensive chemotherapy	Regular	2018
2018-11-26	Larotrectinib	Solid tumors with NTRK gene fusion progressed following treatment or have no satisfactory standard therapy	Accelerated	2018
2018-11-28	Gilteritinib	Relapsed/refractory AML with FLT3 mutation	Regular	2018
2018-12-06	Atezolizumab	Metastatic NSCLC	Regular	2018
2018-12-18	Olaparib	gBRCAm or sBRCAm advanced epithelial ovarian, fallopian tube or primary peritoneal cancer in CR or PR after 1st line platinum-based chemo	Regular	2018
2018-12-19	Pembrolizumab	Recurrent locally advanced/metastatic Merkel cell carcinoma (MCC)	Accelerated	2018
2018-12-21	Tagraxofusp-erza	Blastic plasmacytoid dedritic cell neoplasm (BPDCN)	Regular	2018
2019-01-14	Cabozantinib	HCC previously treated with sorafenib	Regular	2019
2019-02-15	Pembrolizumab	Adjuvant treatment in melanoma with lymph node involvement following complete resection	Regular	2019
2019-02-22	Trifluridine/tipiracil	Metastatic gastric/GEJ adenocarcinoma previously treated with 2 prior lines of chemotherapy	Regular	2019
2019-03-08	Atezolizumab	PD-L1 positive unresectable locally advanced/metastatic TNBC	Accelerated	2019
2019-03-18	Atezolizumab	Extensive-stage small cell lung cancer	Regular	2019
2019-04-11	Pembrolizumab	Stage III NSCLC and not candidate for surgery or definitive chemo-XRT or metastatic NSCLC; PD-L1 > 1	Regular	2019
2019-04-12	Erdafitinib	Locally advanced/metastatic urothelial carcinoma with FGFR3 or FGFR2 mutations that progressed during or following platinum chemotherapy including 12 months of neoadjuvant or adjuvant	Accelerated	2019
2019-04-19	Pembrolizumab + axitinib	Advanced RCC	Regular	2019
2019-05-02	Ivosidenib	Newly diagnosed AML with IDH1 mutation, 75 years or older and comorbidities precluding intensive induction chemotherapy	Regular	2019
2019-05-03	Ado-trastuzumab emtansine	Adjuvant treatment for residual disease in HER2+ early breast cancer after neoadjuvant taxane and trastuzumab-based treatment	Regular	2019
2019-05-10	Ramucirumab	HCC with AFP > 400 and previously treated with sorafenib	Regular	2019
2019-05-14	Avelumab + axitinib	Advanced RCC	Regular	2019
2019-05-15	Venetoclax	CLL or SLL	Regular	2019
2019-05-24	Alpelisib	HR+ HER2- PIK3CA-mutated advanced/metastatic breast cancer following progression or after endocrine-based regimen	Regular	2019
2019-05-28	Lenalidomide + rituximab	Previously treated FL and previously treated marginal zone lymphoma	Regular	2019
2019-06-10	Polatuzumab vedotin-piiq	Relapsed/refractory DLBCL	Accelerated	2019
2019-06-10	Pembrolizumab	Metastatic/unresectable recurrent head and neck SCC	Regular	2019
2019-06-17	Pembrolizumab	Metastatic NSCLC progressing on or after platinum-based chemotherapy and at least 1 other prior therapy	Accelerated	2019
2019-06-27	Daratumumab	Newly diagnosed multiple myeloma not eligible for HSCT	Regular	2019
2019-07-03	Selinexor	Relapsed/refractory multiple myeloma who have received 4 prior lines of therapy, and refractory to 1 proteasome inhibitor, one immunomodulatory agent, and one CD-38 antibody	Accelerated	2019
2019-07-30	Darolutamide	Non-metastatic castrate-resistant prostate cancer	Regular	2019
2019-07-30	Pembrolizumab	Recurrent, locally advanced/metastatic esophageal SCC with PD-L1 CPS > 10 with one or more prior lines of therapy	Regular	2019
2019-08-02	Pexidartinib	Tenosynovial giant cell tumor	Regular	2019
2019-08-15	Entrectinib	Solid tumors with NTRK gene fusion progressed following treatment or have no satisfactory standard therapy	Accelerated	2019
2019-09-17	Apalutamide	Metastatic castration-sensitive prostate cancer	Regular	2019
2019-09-17	Pembrolizumab + lenvatinib	Advanced endometrial carcinoma that is not MSI-H or dMMR and who have disease progrssion following prior systemic therapy	Accelerated	2019
2019-09-26	Daratumumab	Newly diagnosed multiple myeloma eligible for HSCT	Regular	2019
2019-10-23	Niraparib	Advanced ovarian, fallopian tube or primary peritoneal cancer treated with 3 or more prior chemotherapy regimens and associated with HRD-positive status	Regular	2019
2019-11-14	Zanubrutinib	Mantle cell lymphoma who have received at least 1 prior therapy	Accelerated	2019
2019-11-21	Acalabrutinib	CLL or SLL	Regular	2019
2019-12-03	Atezolizumab	Metastatic NSCLC	Regular	2019
2019-12-16	Enzalutamide	Metastatic castrate-sensitive prostate cancer	Regular	2019
2019-12-18	Enfortumab vedotin-ejfv	Locally advanced/metastatic urothelial cancer previously treated with PD-1 or PD-L1 inhibitor and platinum-containing chemotherapy in neoadjuvant/locally advanced/metastatic setting	Accelerated	2019
2019-12-20	fam-trastuzumab deruxtecan-nxki	Unresectable/metastatic HER2+ breast cancer who have received 2 or more prior HER2-based regimens	Accelerated	2019
2019-12-27	Olaparib	Maintenance for BRCA-mutated metastatic pancreatic adenocarcinoma whose disease has not progressed on at least 16 weeks first-line platinum-based chemotherapy regimen	Regular	2019
2020-01-08	Pembrolizumab	BCG-unresponsive, high risk, NMIBC with CIS ineligible for or elected not to undergo cystectomy	Regular	2020
2020-01-09	Avapritinib	Unresectable/metastatic GIST with PDGFRA exon 18 mutation including D842V mutation	Regular	2020
2020-01-23	Tazemetostat	Metastatic or locally advanced epithelioid sarcoma not eligible for complete resection	Accelerated	2020
2020-02-25	Neratinib	Advanced/metastatic HER2+ breast cancer who received 2 or more prior anti-HER2 based regimens	Regular	2020
2020-03-02	Isatuximab-irfc	Relapsed/refractory multiple myeloma with 2 prior lines of therapy including lenalidomide and proteasome inhibitor	Regular	2020
2020-03-10	Nivolumab and ipilumumab	HCC treated with sorafenib	Accelerated	2020
2020-03-30	Durvalumab	Extensive-stage small cell lung cancer	Regular	2020
2020-04-08	Encorafenib	BRAF V600+ metastatic colorectal cancer after prior therapy	Regular	2020
2020-04-15	Mitomycin	Low-grade upper tract urothelial cancer	Regular	2020
2020-04-17	Tucatinib	Advanced unresectable/metastatic HER2+ breast cancer who received 1 or more anti-HER2-based regimens	Regular	2020
2020-04-20	Pemigatinib	Previously treatd locally advanced/metastatic cholangiocarcinoma with FGFR2 fusion	Accelerated	2020
2020-04-22	Sacituzumab	Metastatic TNBC after 2 prior therapies	Accelerated	2020
2020-04-29	Niraparib	Advanced epithelial ovarian, fallopian tube or primary peritoneal cancer in CR or PR after 1st line platinum-based chemo	Regular	2020
2020-05-06	Capmatinib	Metastatic NSCLC	Accelerated	2020
2020-05-08	Selpercatinib	Metastatic RET+ NSCLC, advanced/metastatic RET+ MTC	Accelerated	2020
2020-05-15	Nivolumab and ipilumumab	First-line for metastatic NSCLC with PDL-1 > 1%	Regular	2020
2020-05-15	Ripretinib	Advanced GIST following treatment with 3 or more kinase inhibitors	Regular	2020
2020-05-15	Rucaparib	BRCA-associated mCRPC treated with AR-directed therapy and taxane	Accelerated	2020
2020-05-18	Atezolizumab	First-line for metastatic NSCLC with high PD-L1 expression (50%)	Regular	2020
2020-05-19	Olaparib	HHR gene mutated metastatic CRPC	Regular	2020
2020-05-22	Brigatinib	ALK+ metastatic NSCLC	Regular	2020
2020-05-26	Nivolumab and ipilumumab	Metastatic/recurrent NSLC	Regular	2020
2020-05-29	Ramucirumab + erlotinib	First-line for EGFR+ NSCLC	Regular	2020
2020-05-29	Atezolizumab and bevacizumab	Unresectable/metastatic HCC	Regular	2020
2020-06-10	Nivolumab	Unresectable advanced/recurrent/metastatic esophageal SCC after fluoropyrimidine- and platinum-based chemotherapy	Regular	2020
2020-06-15	Lurbinectidin	Metastatic small cell lung cancer progressed on or after platinum-based chemotherapy	Accelerated	2020
2020-06-16	Pembrolizumab	Unresectable/metastatic solid tumors that have progressed following prior treatment	Accelerated	2020
2020-06-18	Tazemetostat	Relapsed/refractory EZH2+ FL after 2 prior lines of therapy	Accelerated	2020
2020-06-22	Selinexor	Relapsed/refractory DLBCL after 2 lines of therapy	Accelerated	2020
2020-06-24	Pembrolizumab	Recurrent/metastatic cutaneous SCC	Regular	2020
2020-06-29	Pembrolizumab	Unresectable/metastatic MSI-H or dMMR colorectal cancer	Regular	2020
2020-06-30	Avelumab	Maintenance therapy for locally advanced/metastatic UC after first-line platinum-containing chemotherapy	Regular	2020
2020-07-07	Decitabine and cedazuridine	MDS	Regular	2020
2020-07-24	Brexucabtagene autoleucel	Relapsed/refractory mantle cell lymphoma	Accelerated	2020
2020-07-30	Atezolizumab	BRAF V600+ unresectable/metastatic melanoma	Regular	2020
2020-07-31	Tafasitamab-cxix	Relapsed/refractory DLBCL and not eligible for HSCT	Accelerated	2020
2020-08-05	Belantamab mafodotin-blmf	Relapsed/refractory multiple myeloma after 4 or more prior lines of therapy	Regular	2020
2020-08-20	Carfilzomib and daratumumab	Relapsed/refractory multiple myeloma with 1-3 prior lines of therapy	Regular	2020
2020-09-01	Azacitadine tablets	AML who achieve CR or CRi	Regular	2020
2020-09-04	Pralsetinib	Metastatic RET+ NSCLC	Accelerated	2020
2020-10-02	Nivolumab and ipilumumab	Unresectable malignant pleural mesothelioma	Regular	2020
2020-10-16	Venetoclax	Untreated AML	Regular	2020
2020-11-13	Pembrolizumab	Locally recurrent unresectable/metastatic TNBC	Accelerated	2020
2020-12-01	Pralsetinib	Advanced/metastatic RET+ MTC	Regular	2020
2020-12-16	Margetuximab-cmkb	Metastatic HER2+ breast cancer after 2 or more prior lines of anti-HER2 regimens	Regular	2020
2020-12-18	Selinexor	Relapsed/refractory multiple myeloma with 1 prior line of therapy	Regular	2020
2020-12-18	Osimertinib	Adjuvant after tumor resection EGFR+ NSCLC	Regular	2020
2020-12-18	Relugolix	GnRH antagonist for advanced prostate cancer	Regular	2020
2021-01-14	Crizotinib	R/R ALK+ systemic anaplastic large cell lymphoma	Regular	2021
2021-01-15	Daratumumab + hyaluronidase in combination with CyBorD	Light chain AL amyloidosis	Accelerated	2021
2021-01-15	Fam-trastuzumab deruxtecan-nxki	Locally advanced/metastatic HER2+ gastric or GEJ adenocarcinoma with 1 prior trastuzumab-based regimen	Regular	2021
2021-01-22	Nivolumab and cabozantinib	Advanced RCC	Regular	2021
2021-02-03	Tepotinib	Metastatic MET exon 14 skipping NSCLC	Accelerated	2021
2021-02-05	Lisocabtagene maraleucel	Relapsed/refractory large B-cell lymphoma after 2 or more lines		2021
2021-02-05	Umbralisib	R/R MZL who received 1 prior anti-CD20 regimen; R/R FL with at least 3 prior lines	Accelerated	2021
2021-02-09	Cemiplimab-rwlc	Locally advanced/metastatic BCC	Regular	2021
2021-02-22	Cemiplimab-rwlc	Advanced NSCLC with PD-L1 > 50%	Regular	2021
2021-02-26	Melphalan flufenamide	Relapsed/refractory multiple myeloma who have received 4 prior lines of therapy, and refractory to 1 proteasome inhibitor, one immunomodulatory agent, and one CD-38 antibody	Accelerated	2021
2021-03-03	Lorlatinib	Metastatic ALK+ NSCLC	Regular	2021
2021-03-05	Axicabtagene ciloleucel	Relapsed/refractory FL after 2 or more lines of therapy	Accelerated	2021
2021-03-10	Tivozanib	Relapsed/refractory advanced RCC	Regular	2021
2021-03-22	Pembrolizumab	Metastatic or locally advanced esophageal or GEJ adenocarcinoma	Regular	2021
2021-03-26	Idecabtagene vicleucel	Relapsed/refractory multiple myeloma after 4 or more prior lines of therapy	Regular	2021
2021-03-31	Isatuximab-irfc	Relapsed/refractory multiple myeloma with 1-3 prior lines of therapy	Regular	2021
2021-04-07	Sacituzumab govitecan	mTNBC after 2 or more prior therapies	Regular	2021
2021-04-13	Sacituzumab	Advanced urothelial cancer	Accelerated	2021
2021-04-16	Nivolumab	Advanced or metastatic gastric cancer, GEJ cancer or esophageal adenocarcinoma	Regular	2021
2021-04-22	Dostarlimab-gxly	dMMR recurrent or advanced endometrial cancer	Accelerated	2021
2021-04-23	Loncastuximab tesirine-lpyl	Relapsed/refractory large B-cell lymphoma after 2 or more lines	Accelerated	2021
2021-05-05	Pembrolizumab	Locally advanced unresectable/metastatic HER2+ gastric or GEJ adenocarcinoma	Accelerated	2021
2017-04-28	midostaurin
		yellow - immunotherapy, blue - chemo, green - drug/antibody conjugate, purple - targetted, red - CAR-T

## Sheet: Sheet3
Drug Approvals in Oncology that "Displace" Currently Approved Drugs
	yellow - immunotherapy, blue - chemo, green - drug/antibody conjugate, purple - targetted, red - CAR-T
Drug	Indication	Type of Approval	Date of FDA Approval	Year of Approval	Displacement	In Addition to	Admistering Therapy instead of Treatment Holiday	Last Line
Loncastuximab tesirine-lpyl	Relapsed/refractory large B-cell lymphoma after 2 or more lines	Accelerated	2021-04-23	2021				Third line
Sacituzumab govitecan	Advanced urothelial cancer	Accelerated	2021-04-13	2021				Third line
Sacituzumab govitecan	mTNBC after 2 or more prior therapies	Regular	2021-04-07	2021				Third line
Isatuximab-irfc	Relapsed/refractory multiple myeloma with 1-3 prior lines of therapy	Regular	2021-03-31	2021				Second to fourth line
Idecabtagene vicleucel	Relapsed/refractory multiple myeloma after 4 or more prior lines of therapy	Regular	2021-03-26	2021				Fifth line
Tivozanib	Relapsed/refractory advanced RCC	Regular	2021-03-10	2021				Third line
Axicabtagene ciloleucel	Relapsed/refractory FL after 2 or more lines of therapy	Accelerated	2021-03-05	2021				Third line
Melphalan flufenamide	Relapsed/refractory multiple myeloma who have received 4 prior lines of therapy, and refractory to 1 proteasome inhibitor, one immunomodulatory agent, and one CD-38 antibody	Accelerated	2021-02-26	2021				Fifth line (in combination with dexamethasone)
Lisocabtagene maraleucel	Relapsed/refractory large B-cell lymphoma after 2 or more lines		2021-02-05	2021				Third line
Umbralisib	R/R MZL who received 1 prior anti-CD20 regimen; R/R FL with at least 3 prior lines	Accelerated	2021-02-05	2021				Second line for MZL and fourth line for FL
Fam-trastuzumab deruxtecan-nxki	Locally advanced/metastatic HER2+ gastric or GEJ adenocarcinoma with 1 prior trastuzumab-based regimen	Regular	2021-01-15	2021				Second line
Crizotinib	R/R ALK+ systemic anaplastic large cell lymphoma	Regular	2021-01-14	2021				Second line
Selinexor	Relapsed/refractory multiple myeloma with 1 prior line of therapy	Regular	2020-12-18	2020		Bortezomib and dexamethasone		Second line
Margetuximab-cmkb	Metastatic HER2+ breast cancer after 2 or more prior lines of anti-HER2 regimens	Regular	2020-12-16	2020		In combination with chemotherapy		Third line
Carfilzomib and daratumumab	Relapsed/refractory multiple myeloma with 1-3 prior lines of therapy	Regular	2020-08-20	2020				Second to fourth line
Belantamab mafodotin-blmf	Relapsed/refractory multiple myeloma after 4 or more prior lines of therapy	Regular	2020-08-05	2020				Fifth line
Tafasitamab-cxix	Relapsed/refractory DLBCL and not eligible for HSCT	Accelerated	2020-07-31	2020		In combination with lenalidomide		Second line
Brexucabtagene autoleucel	Relapsed/refractory mantle cell lymphoma	Accelerated	2020-07-24	2020				Second line
Selinexor	Relapsed/refractory DLBCL after 2 lines of therapy	Accelerated	2020-06-22	2020				Third line
Tazemetostat	Relapsed/refractory EZH2+ FL after 2 prior lines of therapy	Accelerated	2020-06-18	2020				EZH2+ FL and have no satisfactory alternative treatment options
Pembrolizumab	Unresectable/metastatic solid tumors that have progressed following prior treatment	Accelerated	2020-06-16	2020				Second line and without satisfactory alternative treatment options
Lurbinectidin	Metastatic small cell lung cancer progressed on or after platinum-based chemotherapy	Accelerated	2020-06-15	2020				Second line
Nivolumab	Unresectable advanced/recurrent/metastatic esophageal SCC after fluoropyrimidine- and platinum-based chemotherapy	Regular	2020-06-10	2020				Second line
Olaparib	HHR gene mutated metastatic CRPC	Regular	2020-05-19	2020				Progressed on enzalutamide or abiraterone
Ripretinib	Advanced GIST following treatment with 3 or more kinase inhibitors	Regular	2020-05-15	2020				Fourth line
Rucaparib	BRCA-associated mCRPC treated with AR-directed therapy and taxane	Accelerated	2020-05-15	2020				BRCA mutated mCRPC after 2+ lines of therapy
Sacituzumab govitecan	Metastatic TNBC after 2 prior therapies	Accelerated	2020-04-22	2020				Third line
Pemigatinib	Previously treatd locally advanced/metastatic cholangiocarcinoma with FGFR2 fusion	Accelerated	2020-04-20	2020				Second line for FGFR2 fusion
Tucatinib	Advanced unresectable/metastatic HER2+ breast cancer who received 1 or more anti-HER2-based regimens	Regular	2020-04-17	2020				Second line for HER2+ disease
Nivolumab and ipilumumab	HCC treated with sorafenib	Accelerated	2020-03-10	2020				Second line after sorafenib
Isatuximab-irfc	Relapsed/refractory multiple myeloma with 2 prior lines of therapy including lenalidomide and proteasome inhibitor	Regular	2020-03-02	2020				Third line
Neratinib	Advanced/metastatic HER2+ breast cancer who received 2 or more prior anti-HER2 based regimens	Regular	2020-02-25	2020				Third line
Pembrolizumab	BCG-unresponsive, high risk, NMIBC with CIS ineligible for or elected not to undergo cystectomy	Regular	2020-01-08	2020				Second line
fam-trastuzumab deruxtecan-nxki	Unresectable/metastatic HER2+ breast cancer who have received 2 or more prior HER2-based regimens	Accelerated	2019-12-20	2019				Third line
Enfortumab vedotin-ejfv	Locally advanced/metastatic urothelial cancer previously treated with PD-1 or PD-L1 inhibitor and platinum-containing chemotherapy in neoadjuvant/locally advanced/metastatic setting	Accelerated	2019-12-18	2019				Third line
Zanabrutinib	Mantle cell lymphoma who have received at least 1 prior therapy	Accelerated	2019-11-14	2019				Second line
Niraparib	Advanced ovarian, fallopian tube or primary peritoneal cancer treated with 3 or more prior chemotherapy regimens and associated with HRD-positive status	Regular	2019-10-23	2019				Fourth line
Pembrolizumab + lenvatinib	Advanced endometrial carcinoma that is not MSI-H or dMMR and who have disease progrssion following prior systemic therapy	Accelerated	2019-09-17	2019				Second line
Pembrolizumab	Recurrent, locally advanced/metastatic esophageal SCC with PD-L1 CPS > 10 with one or more prior lines of therapy	Regular	2019-07-30	2019				Second line
Selinexor	Relapsed/refractory multiple myeloma who have received 4 prior lines of therapy, and refractory to 1 proteasome inhibitor, one immunomodulatory agent, and one CD-38 antibody	Accelerated	2019-07-03	2019				Fifth line
Pembrolizumab	Metastatic NSCLC progressing on or after platinum-based chemotherapy and at least 1 other prior therapy	Accelerated	2019-06-17	2019				Third line
Polatuzumab vedotin-piiq	Relapsed/refractory DLBCL	Accelerated	2019-06-10	2019		In combination with bedamustine and rituximab		Third line
Lenalidomide + rituximab	Previously treated FL and previously treated marginal zone lymphoma	Regular	2019-05-28	2019				Second line
Alpelisib	HR+ HER2- PIK3CA-mutated advanced/metastatic breast cancer following progression or after endocrine-based regimen	Regular	2019-05-24	2019				Second line
Ramucirumab	HCC with AFP > 400 and previously treated with sorafenib	Regular	2019-05-10	2019				Second line
Erdafitinib	Locally advanced/metastatic urothelial carcinoma with FGFR3 or FGFR2 mutations that progressed during or following platinum chemotherapy including 12 months of neoadjuvant or adjuvant	Accelerated	2019-04-12	2019				Second line
Trifluridine/tipiracil	Metastatic gastric/GEJ adenocarcinoma previously treated with 2 prior lines of chemotherapy	Regular	2019-02-22	2019				Third line
Cabozantinib	HCC previously treated with sorafenib	Regular	2019-01-14	2019				Second line
Gilteritinib	Relapsed/refractory AML with FLT3 mutation	Regular	2018-11-28	2018				Second line
Pembrolizumab	HCC previously treated with sorafenib	Accelerated	2018-11-09	2018				Second line
Lorlatinib	ALK+ NSCLC progressed on crizotinib and one other ALK inhibitor, or who progressed on alectinib or ceritinib	Accelerated	2018-11-02	2018				Third line with crizotinib; second line with alectinib or ceritinib
Duvelisib	Relapsed/refractory CLL or SLL after two prior therapies; R/R FL after 2 prior therapies	Regular	2018-09-24	2018				Third line
Moxetumomab pasudotox-tdfk	Relapsed/refractory hairy cell leukemia who received 2 prior systemic therapies	Regular	2018-09-13	2018				Third line
Nivolumab	Metastatic NSCLC progressed after platinum-based chemotherapy and 1 other line of therapy	Accelerated	2018-08-16	2018				Third line
Mogamulizumab-kpkc	Relapsed/refractory mycosis fungoides or Sezary syndrome after at least 1 prior therapy	Regular	2018-08-08	2018				Second line
Ivosidenib	Relapsed/refractory AML with IDH1 mutation	Regular	2018-07-20	2018				Second line
Ipilumumab + nivolumab	MSI-H or dMMR metastatic colorectal cancer progressed with fluoropyrimidine, oxaliplatin and irinotecan	Accelerated	2018-07-10	2018				Second line
Pembrolizumab	Refractory primary mediastinal large B-cell lymphoma (PMBCL) or relapsed after 2 or more prior lines of therapy	Accelerated	2018-06-13	2018				Third line
Pembrolizumab	Recurrent/metastatic cervical cancer with disease progression or after chemotherapy with CPS>1	Regular	2018-06-12	2018				Second line
Venetoclax	CLL or SLL with or without 17p deletion who received at least 1 prior therapy	Regular	2018-06-08	2018				Second line
Tisagenlecleucel	relapsed/refractory large B-cell lymphoma after 2 or more lines	Regular	2018-05-01	2018				Third line
Blinatumomab	B-ALL in 1st or 2nd CR with MRD equal or greater than 0.1%	Accelerated	2018-03-29	2018				Second or third line
Nilotinib	Ph+ CML in CP or resistant/intolerant to prior TKI	Regular	2018-03-22	2018	First-line, but not displacing			Second line setting as well
Olaparib	gBRCAm, HER2- locally advanced or metastatic breast cancer treated with chemotherapy either in neoadjuvant, adjuvant or metastatic setting	Regular	2018-01-12	2018				Second line
Acalabrutinib	Mantle cell lymphoma who have received at least 1 prior therapy	Accelerated	2017-10-31	2017				Second line
Axicabtagene ciloleucel	Relapsed/refractory large B-cell lymphoma after 2 or more lines	Regular	2017-10-18	2017				Third line
Abemaciclib	HR+, HER2- advanced or metastatic breast cancer with progression following endocrine therapy	Regular	2017-09-28	2017				Second line
Nivolumab	HCC previously treated with sorafenib	Accelerated	2017-09-22	2017				Second line
Copanlisib	Relapsed follicular lymphoma who received 2 prior therapies	Accelerated	2017-09-14	2017				Third line
Gemtuzumab ozogamicin	Newly-diagnosed CD33+ AML or relapsed/refractory CD3+ AML	Regular	2017-09-01	2017	First-line but not displacing			Second line as well
Tisagenlecleucel	B-ALL refractory or in second or later relapse	Regular	2017-08-30	2017				Second line or later
Enasidenib	Relapsed/refractory AML with IDH2 mutation	Regular	2017-08-01	2017				Second line
Nivolumab	dMMR metastatic colorectal cancer that progressed following fluoropyrimidine, oxaliplatin and irinotecan	Accelerated	2017-08-01	2017				Second line
Blinatumomab	Relapsed/refractory B-ALL	Regular	2017-07-11	2017				Second line
Pembrolizumab	MSI-H or dMMR solid tumors that progressed following prior treatment and without satisfactory alternative treatment options, or metastatic colorectal cancer progressed with fluoropyrimidine, oxaliplatin and irinotecan	Accelerated	2017-05-23	2017				Second line
Pembrolizumab	Locally advanced/metastatic urothelial carcinoma who have disease progression during/following platinum-containing chemotherapy	Regular	2017-05-18	2017				Second line
Avelumab	Locally advanced/metastatic urothelial carcinoma who have disease progression during/following platinum-containing chemotherapy	Accelerated	2017-05-09	2017				Second line
Durvalumab	Locally advanced/metastatic urothelial carcinoma who have disease progression during/following platinum-containing chemotherapy	Accelerated	2017-05-01	2017				Second line
Pembrolizumab	Locally advanced unresectable/metastatic HER2+ gastric or GEJ adenocarcinoma	Accelerated	2021-05-05	2021		Trastuzumab, fluropyrimidine- and platinum-containing chemotherapy
Dostarlimab-gxly	dMMR recurrent or advanced endometrial cancer	Accelerated	2021-04-22	2021			dMMR endometrial
Nivolumab	Advanced or metastatic gastric cancer, GEJ cancer or esophageal adenocarcinoma	Regular	2021-04-16	2021		Fluoroprimidine- and platinum-containing chemotherapy
Pembrolizumab	Metastatic or locally advanced esophageal or GEJ adenocarcinoma	Regular	2021-03-22	2021		In combination with platinum and fluoropyrimidine-based chemotherapy
Lorlatinib	Metastatic ALK+ NSCLC	Regular	2021-03-03	2021	First line alternative to other ALK inhibitors
Cemiplimab-rwlc	Advanced NSCLC with PD-L1 > 50%	Regular	2021-02-22	2021	First line for PD-L1 > 50%, but not displacing
Cemiplimab-rwlc	Locally advanced/metastatic BCC	Regular	2021-02-09	2021	?
Tepotinib	Metastatic MET exon 14 skipping NSCLC	Accelerated	2021-02-03	2021	First line, alternative to capmatinib
Nivolumab and cabozantinib	Advanced RCC	Regular	2021-01-22	2021	First-line
Daratumumab + hyaluronidase in combination with CyBorD	Light chain AL amyloidosis	Accelerated	2021-01-15	2021	First-line
Relugolix	GnRH antagonist for advanced prostate cancer	Regular	2020-12-18	2020	Oral ADT alternative
Osimertinib	Adjuvant after tumor resection EGFR+ NSCLC	Regular	2020-12-18	2020			Adjuvant
Pralsetinib	Advanced/metastatic RET+ MTC	Regular	2020-12-01	2020	Alternative to selpercatinib
Pembrolizumab	Locally recurrent unresectable/metastatic TNBC	Accelerated	2020-11-13	2020		In combination with chemotherapy for PD-L1 CPS >10
Venetoclax	Untreated AML	Regular	2020-10-16	2020	First-line	In combinaton with HMA
Nivolumab and ipilumumab	Unresectable malignant pleural mesothelioma	Regular	2020-10-02	2020	First-line
Pralsetinib	Metastatic RET+ NSCLC	Accelerated	2020-09-04	2020	First-line
Azacitadine tablets	AML who achieve CR or CRi	Regular	2020-09-01	2020			Unable to complete intensive curative therapy
Atezolizumab	BRAF V600+ unresectable/metastatic melanoma	Regular	2020-07-30	2020		In combination with cobimetinib and vemurafenib
Decitabine and cedazuridine	MDS	Regular	2020-07-07	2020	First-line
Avelumab	Maintenance therapy for locally advanced/metastatic UC after first-line platinum-containing chemotherapy	Regular	2020-06-30	2020			Maintenance
Pembrolizumab	Unresectable/metastatic MSI-H or dMMR colorectal cancer	Regular	2020-06-29	2020	First-line
Pembrolizumab	Recurrent/metastatic cutaneous SCC	Regular	2020-06-24	2020	First-line
Atezolizumab and bevacizumab	Unresectable/metastatic HCC	Regular	2020-05-29	2020	First-line, and displacing
Ramucirumab + erlotinib	First-line for EGFR+ NSCLC	Regular	2020-05-29	2020	First-line but not displacing	In combination with erlotinib
Nivolumab and ipilumumab	Metastatic/recurrent NSLC	Regular	2020-05-26	2020	First-line	In combination with 2 cycles of platinum-doublet chemotherapy
Brigatinib	ALK+ metastatic NSCLC	Regular	2020-05-22	2020	First-line, but not displacing
Atezolizumab	First-line for metastatic NSCLC with high PD-L1 expression (50%)	Regular	2020-05-18	2020	First line but not displacing
Nivolumab and ipilumumab	First-line for metastatic NSCLC with PDL-1 > 1%	Regular	2020-05-15	2020	First-line but not displacing
Selpercatinib	Metastatic RET+ NSCLC, advanced/metastatic RET+ MTC	Accelerated	2020-05-08	2020	First-line
Capmatinib	Metastatic NSCLC	Accelerated	2020-05-06	2020	First-line
Niraparib	Advanced epithelial ovarian, fallopian tube or primary peritoneal cancer in CR or PR after 1st line platinum-based chemo	Regular	2020-04-29	2020			Maintenance
Mitomycin	Low-grade upper tract urothelial cancer	Regular	2020-04-15	2020
Encorafenib	BRAF V600+ metastatic colorectal cancer after prior therapy	Regular	2020-04-08	2020		In combination with cetuximab
Durvalumab	Extensive-stage small cell lung cancer	Regular	2020-03-30	2020	First-line	In combination with carboplatin or cisplatin + etoposide
Tazemetostat	Metastatic or locally advanced epithelioid sarcoma not eligible for complete resection	Accelerated	2020-01-23	2020	?
Avapritinib	Unresectable/metastatic GIST with PDGFRA exon 18 mutation including D842V mutation	Regular	2020-01-09	2020	First-line
Olaparib	Maintenance for BRCA-mutated metastatic pancreatic adenocarcinoma whose disease has not progressed on at least 16 weeks first-line platinum-based chemotherapy regimen	Regular	2019-12-27	2019			Maintenance
Enzalutamide	Metastatic castrate-sensitive prostate cancer	Regular	2019-12-16	2019	First-line, but not displacing
Atezolizumab	Metastatic NSCLC	Regular	2019-12-03	2019	First-line, but not displacing	In combination with paclitaxel protein-bound and carboplatin
Acalabrutinib	CLL or SLL	Regular	2019-11-21	2019	First-line, but not displacing
Daratumumab	Newly diagnosed multiple myeloma eligible for HSCT	Regular	2019-09-26	2019	First-line	In combination with bortezomib, thalidomide, and dexamethasone
Apalutamide	Metastatic castration-sensitive prostate cancer	Regular	2019-09-17	2019	First-line, but not displacing
Entrectinib	Solid tumors with NTRK gene fusion progressed following treatment or have no satisfactory standard therapy	Accelerated	2019-08-15	2019	First-line, new drug
Pexidartinib	Tenosynovial giant cell tumor	Regular	2019-08-02	2019
Darolutamide	Non-metastatic castrate-resistant prostate cancer	Regular	2019-07-30	2019	First-line, but not displacing
Daratumumab	Newly diagnosed multiple myeloma not eligible for HSCT	Regular	2019-06-27	2019	First-line	In combination with lenalidomide and dexamethasone
Pembrolizumab	Metastatic/unresectable recurrent head and neck SCC	Regular	2019-06-10	2019	First-line but not displacing
Venetoclax	CLL or SLL	Regular	2019-05-15	2019	First-line
Avelumab + axitinib	Advanced RCC	Regular	2019-05-14	2019	First-line, but not displacing
Ado-trastuzumab emtansine	Adjuvant treatment for residual disease in HER2+ early breast cancer after neoadjuvant taxane and trastuzumab-based treatment	Regular	2019-05-03	2019			Adjuvant
Ivosidenib	Newly diagnosed AML with IDH1 mutation, 75 years or older and comorbidities precluding intensive induction chemotherapy	Regular	2019-05-02	2019	First-line
Pembrolizumab + axitinib	Advanced RCC	Regular	2019-04-19	2019	First-line, displacing?
Pembrolizumab	Stage III NSCLC and not candidate for surgery or definitive chemo-XRT or metastatic NSCLC; PD-L1 > 1	Regular	2019-04-11	2019	First-line but not displacing
Atezolizumab	Extensive-stage small cell lung cancer	Regular	2019-03-18	2019	First-line, but not displacing	In combination with carboplatin + etoposide
Atezolizumab	PD-L1 positive unresectable locally advanced/metastatic TNBC	Accelerated	2019-03-08	2019	?	In combination with paclitaxel protein-bound
Pembrolizumab	Adjuvant treatment in melanoma with lymph node involvement following complete resection	Regular	2019-02-15	2019			Adjuvant
Tagraxofusp-erza	Blastic plasmacytoid dedritic cell neoplasm (BPDCN)	Regular	2018-12-21	2018	?
Pembrolizumab	Recurrent locally advanced/metastatic Merkel cell carcinoma (MCC)	Accelerated	2018-12-19	2018	?
Olaparib	gBRCAm or sBRCAm advanced epithelial ovarian, fallopian tube or primary peritoneal cancer in CR or PR after 1st line platinum-based chemo	Regular	2018-12-18	2018			Maintenance
Atezolizumab	Metastatic NSCLC	Regular	2018-12-06	2018	First-line, but not displacing	In combination with bevacizumab, paclitaxel, and carboplatin
Larotrectinib	Solid tumors with NTRK gene fusion progressed following treatment or have no satisfactory standard therapy	Accelerated	2018-11-26	2018	First-line, new drug
Venetoclax	Newly diagnosed AML in adults 75 years of older and with co-morbidities that preclude use of intensive chemotherapy	Accelerated	2018-11-21	2018	First-line	In combination with HMA or low-dose cytarabine
Glasdegib	Newly diagnosed AML in adults 75 years of older and with co-morbidities that preclude use of intensive chemotherapy	Regular	2018-11-21	2018	First-line	In combination with with low-dose cytarabine
Brentuximab vedotin	Untreated systemic anaplastic large cell lymphoma or other CD30+ peripheral T cell lymphoma	Regular	2018-11-16	2018	?	In combination with chemotherapy
Pembrolizumab	Metastatic squamous cell NSCLC	Regular	2018-10-30	2018	First-line, but not displacing	In combination with carboplatin and either paclitaxel or nab-paclitaxel
Talazoparib	gBRCAm, HER2- locally advanced or metastatic breast cancer	Regular	2018-10-16	2018	?
Cemiplimab-rwlc	Metastatic cutaneous squamous cell carcinoma or locally advanced not candidate for surgery or radiation	Regular	2018-09-28	2018	First-line
Dacomitinib	Metastatic EGFR+ (exon 19 deletion of exon 21 L858R substitution) NSCLC	Regular	2018-09-27	2018	First-line, but not displacing
Pembrolizumab	Metastatic non-squamous NSCLC	Regular	2018-08-20	2018	First-line, but not displacing
Lenvatinib	Unresectable HCC	Regular	2018-08-16	2018	First-line, but not displacing?
Ribociclib	HR+, HER2- advanced or metastatic breast cancer	Expanded indication	2018-07-18	2018	First line	In combination with AI for pre-perimenopausal women
Enzalutamide	Castrate-resistant prostate cancer	Regular	2018-07-13	2018	First-line, but not displacing
Encorafenib + binimetinib	BRAF600E or V600K mutated unresectable or metastatic melanoma	Regular	2018-06-27	2018	First line, but not displacing?
Bevacizumab	Stage III or IV disease after surgery for epithelial ovarian, fallopian tube or primary peritoneal cancer	Regular	2018-06-13	2018		In combination with carboplatin and paclitaxel	Followed by single-agent bevacizumab
Dabrafenib + trametinib	Anaplastic thyroid cancer with BRAF V600E mutation	Regular	2018-05-04	2018	First-line, but not displacing?
Dabrafenib + trametinib	Adjuvant for melanoma with BRAF V600E or V600K with lymph node involvement after complete resection	Regular	2018-04-30	2018			Adjuvant
Osimertinib	Metastatic EGFR+ (exon 19 deletion of exon 21 L858R substitution) NSCLC	Regular	2018-04-19	2018	First-line, and displacing
Nivolumab and ipilumumab	Untreated advanced RCC	Regular	2018-04-16	2018	First-line, but not displacing?
Rucaparib	Maintenance therapy for recurrent ovarian, fallopian tube or primary peritoneal cancer in CR or PR to platinum chemotherapy	Regular	2018-04-06	2018			Maintenance
Brentuximab vedotin	Untreated stage III or IV classical Hodgkin lymphoma	Regular	2018-03-20	2018	First-line, but not displacing
Abemaciclib	HR+, HER2- advanced or metastatic breast cancer	Regular	2018-02-26	2018	First-line	In combination with AI for post-menopausal women
Durvalumab	Maintenance for unresectable stage III NSCLC without progression after concurrent platinum-based chemotherapy and XRT	Regular	2018-02-16	2018			Maintenance
Apalutamide	Non-metastatic castrate-resistant prostate cancer	Regular	2018-02-14	2018	First line but not displacing
Abiraterone acetate	Metastatic high-risk castration-sensitive prostate cancer	Regular	2018-02-07	2018	First-line, but not displacing
Afatinib	Metastatic EGFR+ NSCLC	Regular	2018-01-12	2018	First-line but not displacing
Pertuzumab	Adjuvant treatment for HER2+ early breast cancer at high risk of recurrence	Regular	2017-12-20	2017		In combination with trastuzumab and chemotherapy	Adjuvant
Nivolumab	Adjuvant treatment for melnoma with lymph node involvement or metastatic disease who underwent complete resection	Regular	2017-12-20	2017			Adjuvant
22	Advanced RCC	Regular	2017-12-19	2017	First-line, and displacing
Bosutinib	Newly diagnosed Ph+ CML in CP	Accelerated	2017-12-19	2017	First-line but not displacing
Sunitinib	Adjuvant treatment for high risk of recurrent renal cell carcinoma following nephrectomy	Regular	2017-12-16	2017			Adjuvant
Obinutuzumab	Untreated stage II bulky, III or IV follicular lymphoma	Regular	2017-11-16	2017	First-line, but not displacing	In combination with chemotherapy
Dasatinib	Ph+ CML in CP	Regular	2017-11-09	2017	First-line
Brentuximab vedotin	Primary cutaneous anaplastic large cell lymphoma (pcALCL) or CD30+ mycosis fungoides who received prior therapy	Regular	2017-11-09	2017	?
Alectinib	ALK+ metastatic NSCLC	Regular	2017-11-06	2017	First-line, displacing
Vemurafenib	Erdheim-Chester Disease with BRAF V600 mutation	Regular	2017-11-06	2017	First-line
Pembrolizumab	Recurrent locally advanced/metastatic gastric or GEJ adenocarcinoma that express PD-L1	Accelerated	2017-09-22	2017
Olaparib	Maintenance treatment for recurrent epithelial ovarian, fallopian tube or primary peritoneal cancer who are in CR or PR after platinum-based chemotherapy	Regular	2017-08-17	2017			Maintenance
Inotuzumab ozogamicin	Relapsed/refractory B-ALL	Regular	2017-08-17	2017
Liposomal daunorubicin + cytarabine	Newly diagnosed treatment-related AML or AML with myelodysplasia-related changes	Regular	2017-08-03	2017	First-line
Neratinib	Adjuvant treatment for early stage HER2+ breast cancer following trastuzumab-based therapy	Regular	2017-07-17	2017			Adjuvant to follow adjuvant trastuzumab-based therapy
Dabrafenib + trametinib	Metastatic NSCLC with BRAF V600E mutation	Regular	2017-06-22	2017	First-line
Ceritinib	Metastatic ALK+ NSCLC	Regular	2017-05-26	2017	First-line, but not displacing
Pembrolizumab	Metastatic non-squamous NSCLC	Accelerated	2017-05-10	2017	First-line, but not displacing
Totals					First-line: 70	In combination: 29	Maintenance/adjuvant: 15	Later line: 78
					Displacing: 4
					Unknown: 8

## Sheet: Table 1
	Drug Classification	Drug	Indication
	Antibody-drug Conjugate	Loncastuximab tesirine-lpyl	Relapsed/refractory large B-cell lymphoma after 2 or more lines
		Sacituzumab govitecan	Advanced urothelial cancer
		Sacituzumab govitecan	mTNBC after 2 or more prior therapies
		Daratumumab + hyaluronidase in combination with CyBorD	Light chain AL amyloidosis
		Fam-trastuzumab deruxtecan-nxki	Locally advanced/metastatic HER2+ gastric or GEJ adenocarcinoma with 1 prior trastuzumab-based regimen
		Belantamab mafodotin-blmf	Relapsed/refractory multiple myeloma after 4 or more prior lines of therapy
		Sacituzumab govitecan	Metastatic TNBC after 2 prior therapies
		fam-trastuzumab deruxtecan-nxki	Unresectable/metastatic HER2+ breast cancer who have received 2 or more prior HER2-based regimens
		Enfortumab vedotin-ejfv	Locally advanced/metastatic urothelial cancer previously treated with PD-1 or PD-L1 inhibitor and platinum-containing chemotherapy in neoadjuvant/locally advanced/metastatic setting
		Polatuzumab vedotin-piiq	Relapsed/refractory DLBCL
		Lenalidomide + rituximab	Previously treated FL and previously treated marginal zone lymphoma
		Ado-trastuzumab emtansine	Adjuvant treatment for residual disease in HER2+ early breast cancer after neoadjuvant taxane and trastuzumab-based treatment
		Brentuximab vedotin	Untreated systemic anaplastic large cell lymphoma or other CD30+ peripheral T cell lymphoma
		Moxetumomab pasudotox-tdfk	Relapsed/refractory hairy cell leukemia who received 2 prior systemic therapies
		Brentuximab vedotin	Untreated stage III or IV classical Hodgkin lymphoma
		Brentuximab vedotin	Primary cutaneous anaplastic large cell lymphoma (pcALCL) or CD30+ mycosis fungoides who received prior therapy
		Gemtuzumab ozogamicin	Newly-diagnosed CD33+ AML or relapsed/refractory CD3+ AML
		Inotuzumab ozogamicin	Relapsed/refractory B-ALL
	CAR-T Therapy	Idecabtagene vicleucel	Relapsed/refractory multiple myeloma after 4 or more prior lines of therapy
		Axicabtagene ciloleucel	Relapsed/refractory FL after 2 or more lines of therapy
		Lisocabtagene maraleucel	Relapsed/refractory large B-cell lymphoma after 2 or more lines
		Brexucabtagene autoleucel	Relapsed/refractory mantle cell lymphoma
		Tisagenlecleucel	relapsed/refractory large B-cell lymphoma after 2 or more lines
		Axicabtagene ciloleucel	Relapsed/refractory large B-cell lymphoma after 2 or more lines
		Tisagenlecleucel	B-ALL refractory or in second or later relapse
	Chemotherapy	Melphalan flufenamide	Relapsed/refractory multiple myeloma who have received 4 prior lines of therapy, and refractory to 1 proteasome inhibitor, one immunomodulatory agent, and one CD-38 antibody
		Azacitadine tablets	AML who achieve CR or CRi
		Decitabine and cedazuridine	MDS
		Lurbinectidin	Metastatic small cell lung cancer progressed on or after platinum-based chemotherapy
		Mitomycin	Low-grade upper tract urothelial cancer
		Trifluridine/tipiracil	Metastatic gastric/GEJ adenocarcinoma previously treated with 2 prior lines of chemotherapy
		Liposomal daunorubicin + cytarabine	Newly diagnosed treatment-related AML or AML with myelodysplasia-related changes
		Eribulin	Unresectable/metastatic liposarcoma who received prior anthracycline-containing regimen (at least 2 prior systemic therapies)
	Immunotherapy	Pembrolizumab	Locally advanced unresectable/metastatic HER2+ gastric or GEJ adenocarcinoma
		Dostarlimab-gxly	dMMR recurrent or advanced endometrial cancer
		Nivolumab	Advanced or metastatic gastric cancer, GEJ cancer or esophageal adenocarcinoma
		Isatuximab-irfc	Relapsed/refractory multiple myeloma with 1-3 prior lines of therapy
		Pembrolizumab	Metastatic or locally advanced esophageal or GEJ adenocarcinoma
		Cemiplimab-rwlc	Advanced NSCLC with PD-L1 > 50%
		Cemiplimab-rwlc	Locally advanced/metastatic BCC
		Margetuximab-cmkb	Metastatic HER2+ breast cancer after 2 or more prior lines of anti-HER2 regimens
		Pembrolizumab	Locally recurrent unresectable/metastatic TNBC
		Nivolumab and ipilumumab	Unresectable malignant pleural mesothelioma
		Tafasitamab-cxix	Relapsed/refractory DLBCL and not eligible for HSCT
		Atezolizumab	BRAF V600+ unresectable/metastatic melanoma
		Avelumab	Maintenance therapy for locally advanced/metastatic UC after first-line platinum-containing chemotherapy
		Pembrolizumab	Unresectable/metastatic MSI-H or dMMR colorectal cancer
		Pembrolizumab	Recurrent/metastatic cutaneous SCC
		Pembrolizumab	Unresectable/metastatic solid tumors that have progressed following prior treatment
		Nivolumab	Unresectable advanced/recurrent/metastatic esophageal SCC after fluoropyrimidine- and platinum-based chemotherapy
		Atezolizumab and bevacizumab	Unresectable/metastatic HCC
		Nivolumab and ipilumumab	Metastatic/recurrent NSLC
		Atezolizumab	First-line for metastatic NSCLC with high PD-L1 expression (50%)
		Nivolumab and ipilumumab	First-line for metastatic NSCLC with PDL-1 > 1%
		Durvalumab	Extensive-stage small cell lung cancer
		Nivolumab and ipilumumab	HCC treated with sorafenib
	Drug Classification	Drug	Indication
	Immunotherapy (continued)	Isatuximab-irfc	Relapsed/refractory multiple myeloma with 2 prior lines of therapy including lenalidomide and proteasome inhibitor
		Pembrolizumab	BCG-unresponsive, high risk, NMIBC with CIS ineligible for or elected not to undergo cystectomy
		Atezolizumab	Metastatic NSCLC
		Daratumumab	Newly diagnosed multiple myeloma eligible for HSCT
		Pembrolizumab	Recurrent, locally advanced/metastatic esophageal SCC with PD-L1 CPS > 10 with one or more prior lines of therapy
		Daratumumab	Newly diagnosed multiple myeloma not eligible for HSCT
		Pembrolizumab	Metastatic NSCLC progressing on or after platinum-based chemotherapy and at least 1 other prior therapy
		Pembrolizumab	Metastatic/unresectable recurrent head and neck SCC
		Ramucirumab	HCC with AFP > 400 and previously treated with sorafenib
		Pembrolizumab	Stage III NSCLC and not candidate for surgery or definitive chemo-XRT or metastatic NSCLC; PD-L1 > 1
		Atezolizumab	Extensive-stage small cell lung cancer
		Atezolizumab	PD-L1 positive unresectable locally advanced/metastatic TNBC
		Pembrolizumab	Adjuvant treatment in melanoma with lymph node involvement following complete resection
		Pembrolizumab	Recurrent locally advanced/metastatic Merkel cell carcinoma (MCC)
		Pembrolizumab	HCC previously treated with sorafenib
		Pembrolizumab	Metastatic squamous cell NSCLC
		Cemiplimab-rwlc	Metastatic cutaneous squamous cell carcinoma or locally advanced not candidate for surgery or radiation
		Pembrolizumab	Metastatic non-squamous NSCLC
		Nivolumab	Metastatic NSCLC progressed after platinum-based chemotherapy and 1 other line of therapy
		Mogamulizumab-kpkc	Relapsed/refractory mycosis fungoides or Sezary syndrome after at least 1 prior therapy
		Ipilumumab + nivolumab	MSI-H or dMMR metastatic colorectal cancer progressed with fluoropyrimidine, oxaliplatin and irinotecan
		Pembrolizumab	Refractory primary mediastinal large B-cell lymphoma (PMBCL) or relapsed after 2 or more prior lines of therapy
		Bevacizumab	Stage III or IV disease after surgery for epithelial ovarian, fallopian tube or primary peritoneal cancer
		Pembrolizumab	Recurrent/metastatic cervical cancer with disease progression or after chemotherapy with CPS>1
		Nivolumab and ipilumumab	Untreated advanced RCC
		Blinatumomab	B-ALL in 1st or 2nd CR with MRD equal or greater than 0.1%
		Durvalumab	Maintenance for unresectable stage III NSCLC without progression after concurrent platinum-based chemotherapy and XRT
		Pertuzumab	Adjuvant treatment for HER2+ early breast cancer at high risk of recurrence
		Nivolumab	Adjuvant treatment for melnoma with lymph node involvement or metastatic disease who underwent complete resection
		Obinutuzumab	Untreated stage II bulky, III or IV follicular lymphoma
		Nivolumab	HCC previously treated with sorafenib
		Pembrolizumab	Recurrent locally advanced/metastatic gastric or GEJ adenocarcinoma that express PD-L1
		Nivolumab	dMMR metastatic colorectal cancer that progressed following fluoropyrimidine, oxaliplatin and irinotecan
		Blinatumomab	Relapsed/refractory B-ALL
		Pembrolizumab	MSI-H or dMMR solid tumors that progressed following prior treatment and without satisfactory alternative treatment options, or metastatic colorectal cancer progressed with fluoropyrimidine, oxaliplatin and irinotecan
		Pembrolizumab	Locally advanced/metastatic urothelial carcinoma who have disease progression during/following platinum-containing chemotherapy
		Pembrolizumab	Metastatic non-squamous NSCLC
		Avelumab	Locally advanced/metastatic urothelial carcinoma who have disease progression during/following platinum-containing chemotherapy
		Durvalumab	Locally advanced/metastatic urothelial carcinoma who have disease progression during/following platinum-containing chemotherapy
		Avelumab	Merkel cell carcinoma
		Atezolizumab	Metastatic NSCLC
		Nivolumab	Completely resected esophageal or GEJ cancer with residual pathologic disease who received neoadjuvant chemoradiotherapy
		Daratumumab	Multiple myeloma who have received at least 1 prior therapy; in combination with lenalidomide and dexamethasone or bortezomib and dexamethasone
		Nivolumab	Recurrent/metastatic squamous cell carcinoma of the head and neck with disease progression on or after platinum-based therapy
		Pembrolizumab	Metastatic NSCLC whose tumors express PD-L1
		Atezolizumab	Metastatic NSCLC whose disease progressed during or following platinum-based chemotherapy
		Pembrolizumab	Recurrent/metastatic squamous cell carcinoma of the head and neck with disease progression on or after platinum-based therapy
		Atezolizumab	Locally advanced/metastatic urothelial carcinoma who have disease progression during or following platinum-based chemotherapy or have disease progression within 12 months of neoadjuvant or adjvant treatment with platinum-based chemotherapy
		Nivolumab	Relapsed/progressed classical Hodgkin lymphoma after autologous HSCT and post-transplantation brentuxima vedotin
		Obinutuzumab	In combination with bendamustine followed by obinutuzumab monotherapy for relapsed/refractory follicular lymphoma to a rituximab-containing regimen
		Ofatumumab	Recurrent/progressive CLL after 2 lines of therapy
	Immunotherapy + TKI	Nivolumab and cabozantinib	Advanced RCC
		Pembrolizumab + lenvatinib	Advanced endometrial carcinoma that is not MSI-H or dMMR and who have disease progression following prior systemic therapy
		Carfilzomib and daratumumab	Relapsed/refractory multiple myeloma with 1-3 prior lines of therapy
		Ramucirumab + erlotinib	First-line for EGFR+ NSCLC
		Avelumab + axitinib	Advanced RCC
		Pembrolizumab + axitinib	Advanced RCC
	Targeted Therapy	Tivozanib	Relapsed/refractory advanced RCC
		Lorlatinib	Metastatic ALK+ NSCLC
		Umbralisib	R/R MZL who received 1 prior anti-CD20 regimen; R/R FL with at least 3 prior lines
		Tepotinib	Metastatic MET exon 14 skipping NSCLC
		Crizotinib	R/R ALK+ systemic anaplastic large cell lymphoma
		Osimertinib	Adjuvant after tumor resection EGFR+ NSCLC
		Relugolix	GnRH antagonist for advanced prostate cancer
		Selinexor	Relapsed/refractory multiple myeloma with 1 prior line of therapy
		Pralsetinib	Advanced/metastatic RET+ MTC
		Venetoclax	Untreated AML
		Pralsetinib	Metastatic RET+ NSCLC
		Selinexor	Relapsed/refractory DLBCL after 2 lines of therapy
		Tazemetostat	Relapsed/refractory EZH2+ FL after 2 prior lines of therapy
		Brigatinib	ALK+ metastatic NSCLC
		Olaparib	HHR gene mutated metastatic CRPC
		Ripretinib	Advanced GIST following treatment with 3 or more kinase inhibitors
		Rucaparib	BRCA-associated mCRPC treated with AR-directed therapy and taxane
		Selpercatinib	Metastatic RET+ NSCLC, advanced/metastatic RET+ MTC
		Capmatinib	Metastatic NSCLC
		Niraparib	Advanced epithelial ovarian, fallopian tube or primary peritoneal cancer in CR or PR after 1st line platinum-based chemo
		Pemigatinib	Previously treatd locally advanced/metastatic cholangiocarcinoma with FGFR2 fusion
	Drug Classification	Drug	Indication
	Targeted Therapy (continued)	Tucatinib	Advanced unresectable/metastatic HER2+ breast cancer who received 1 or more anti-HER2-based regimens
		Encorafenib	BRAF V600+ metastatic colorectal cancer after prior therapy
		Neratinib	Advanced/metastatic HER2+ breast cancer who received 2 or more prior anti-HER2 based regimens
		Tazemetostat	Metastatic or locally advanced epithelioid sarcoma not eligible for complete resection
		Avapritinib	Unresectable/metastatic GIST with PDGFRA exon 18 mutation including D842V mutation
		Olaparib	Maintenance for BRCA-mutated metastatic pancreatic adenocarcinoma whose disease has not progressed on at least 16 weeks first-line platinum-based chemotherapy regimen
		Enzalutamide	Metastatic castrate-sensitive prostate cancer
		Acalabrutinib	CLL or SLL
		Zanabrutinib	Mantle cell lymphoma who have received at least 1 prior therapy
		Niraparib	Advanced ovarian, fallopian tube or primary peritoneal cancer treated with 3 or more prior chemotherapy regimens and associated with HRD-positive status
		Apalutamide	Metastatic castration-sensitive prostate cancer
		Entrectinib	Solid tumors with NTRK gene fusion progressed following treatment or have no satisfactory standard therapy
		Pexidartinib	Tenosynovial giant cell tumor
		Darolutamide	Non-metastatic castrate-resistant prostate cancer
		Selinexor	Relapsed/refractory multiple myeloma who have received 4 prior lines of therapy, and refractory to 1 proteasome inhibitor, one immunomodulatory agent, and one CD-38 antibody
		Alpelisib	HR+ HER2- PIK3CA-mutated advanced/metastatic breast cancer following progression or after endocrine-based regimen
		Venetoclax	CLL or SLL
		Ivosidenib	Newly diagnosed AML with IDH1 mutation, 75 years or older and comorbidities precluding intensive induction chemotherapy
		Erdafitinib	Locally advanced/metastatic urothelial carcinoma with FGFR3 or FGFR2 mutations that progressed during or following platinum chemotherapy including 12 months of neoadjuvant or adjuvant
		Cabozantinib	HCC previously treated with sorafenib
		Tagraxofusp-erza	Blastic plasmacytoid dedritic cell neoplasm (BPDCN)
		Olaparib	gBRCAm or sBRCAm advanced epithelial ovarian, fallopian tube or primary peritoneal cancer in CR or PR after 1st line platinum-based chemo
		Gilteritinib	Relapsed/refractory AML with FLT3 mutation
		Larotrectinib	Solid tumors with NTRK gene fusion progressed following treatment or have no satisfactory standard therapy
		Venetoclax	Newly diagnosed AML in adults 75 years of older and with co-morbidities that preclude use of intensive chemotherapy
		Glasdegib	Newly diagnosed AML in adults 75 years of older and with co-morbidities that preclude use of intensive chemotherapy
		Lorlatinib	ALK+ NSCLC progressed on crizotinib and one other ALK inhibitor, or who progressed on alectinib or ceritinib
		Talazoparib	gBRCAm, HER2- locally advanced or metastatic breast cancer
		Dacomitinib	Metastatic EGFR+ (exon 19 deletion of exon 21 L858R substitution) NSCLC
		Duvelisib	Relapsed/refractory CLL or SLL after two prior therapies; R/R FL after 2 prior therapies
		Lenvatinib	Unresectable HCC
		Ivosidenib	Relapsed/refractory AML with IDH1 mutation
		Ribociclib	HR+, HER2- advanced or metastatic breast cancer
		Enzalutamide	Castrate-resistant prostate cancer
		Encorafenib + binimetinib	BRAF600E or V600K mutated unresectable or metastatic melanoma
		Venetoclax	CLL or SLL with or without 17p deletion who received at least 1 prior therapy
		Dabrafenib + trametinib	Anaplastic thyroid cancer with BRAF V600E mutation
		Dabrafenib + trametinib	Adjuvant for melanoma with BRAF V600E or V600K with lymph node involvement after complete resection
		Osimertinib	Metastatic EGFR+ (exon 19 deletion of exon 21 L858R substitution) NSCLC
		Rucaparib	Maintenance therapy for recurrent ovarian, fallopian tube or primary peritoneal cancer in CR or PR to platinum chemotherapy
		Nilotinib	Ph+ CML in CP or resistant/intolerant to prior TKI
		Abemaciclib	HR+, HER2- advanced or metastatic breast cancer
		Apalutamide	Non-metastatic castrate-resistant prostate cancer
		Abiraterone acetate	Metastatic high-risk castration-sensitive prostate cancer
		Afatinib	Metastatic EGFR+ NSCLC
		Olaparib	gBRCAm, HER2- locally advanced or metastatic breast cancer treated with chemotherapy either in neoadjuvant, adjuvant or metastatic setting
		Bosutinib	Newly diagnosed Ph+ CML in CP
		Cabozantinib	Advanced RCC
		Sunitinib	Adjuvant treatment for high risk of recurrent renal cell carcinoma following nephrectomy
		Dasatinib	Ph+ CML in CP
		Alectinib	ALK+ metastatic NSCLC
		Vemurafenib	Erdheim-Chester Disease with BRAF V600 mutation
		Acalabrutinib	Mantle cell lymphoma who have received at least 1 prior therapy
		Abemaciclib	HR+, HER2- advanced or metastatic breast cancer with progression following endocrine therapy
		Copanlisib	Relapsed follicular lymphoma who received 2 prior therapies
		Olaparib	Maintenance treatment for recurrent epithelial ovarian, fallopian tube or primary peritoneal cancer who are in CR or PR after platinum-based chemotherapy
		Enasidenib	Relapsed/refractory AML with IDH2 mutation
		Neratinib	Adjuvant treatment for early stage HER2+ breast cancer following trastuzumab-based therapy
		Dabrafenib + trametinib	Metastatic NSCLC with BRAF V600E mutation
		Ceritinib	Metastatic ALK+ NSCLC
		Midostaurin	Acute myeloid leukemia (AML) who are FLT3 mutation-positive (FLT3+)
		Brigatinib	Metastatic anaplastic lymphoma kinase (ALK)-positive non-small cell lung cancer (NSCLC) who have progressed on or are intolerant to crizotinib.
		Niraparib	Maintenance treatment of adult patients with recurrent epithelial ovarian, fallopian tube, or primary peritoneal cancer who are in complete or partial response to platinum-based chemotherapy.
		Ceritinib	Metastatic ALK+ NSCLC
		Amivantamab-vmjw	Locally advanced or metastatic NSCLC with EGFR exon 20 insertion mutations that progressed on or after platinum-based chemotherapy
		Sotorasib	KRAS G12C mutated locally advanced or metastatic NSCLC who have received at least 1 prior systemic therapy
		Infigratinib	Previously treated, unresectable locally advanced or metastatic cholangiocarcinoma with FGFR2 fusion or other rearrangement
		Rucaparib	Deleterious BRCA mutated advanced ovarian cancer treated with 2 or more chemotherapies
		Olaratumab	Soft tissue sarcoma not amenable to curative treatment and with a histologic subtype for which anthracycle-containing regimen is appropriate
		Lenvatinib	In combination with everolimus for advanced RCC following 1 prior anti-angiogenic therapy
		Cabozantinib	Advanced RCC who have received prior anti-angiogenic therapy
		Venetoclax	CLL with 17p deletion who have received at least 1 prior therapy
		Crizotinib	Metastatic NSCLC whose tumors are ROS1-positive
		Everolimus	Progressive well-differentiated non-functional NET of GI or lung origin with unresectable, locally advanced or metastatic disease
		Palbociclib	In combination with fulvestrant for HR+, HER2- advanced/metastatic breast cancer with disease progression following endocrine therapy

## Sheet: Table 2
	Approval Type	Drug	Indication
	First Line Displacing Drugs	Margetuximab-cmkb	Metastatic HER2+ breast cancer after 2 or more prior lines of anti-HER2 regimens
		Encorafenib	BRAF V600+ metastatic colorectal cancer after prior therapy
		Brentuximab vedotin	Untreated systemic anaplastic large cell lymphoma or other CD30+ peripheral T cell lymphoma
		Obinutuzumab	Untreated stage II bulky, III or IV follicular lymphoma
		Ado-trastuzumab emtansine	Adjuvant treatment for residual disease in HER2+ early breast cancer after neoadjuvant taxane and trastuzumab-based treatment
		Nivolumab	Adjuvant treatment for melnoma with lymph node involvement or metastatic disease who underwent complete resection
		Atezolizumab	First-line for metastatic NSCLC with high PD-L1 expression (50%)
		Cemiplimab-rwlc	Advanced NSCLC with PD-L1 > 50%
		Encorafenib + binimetinib	BRAF600E or V600K mutated unresectable or metastatic melanoma
		Liposomal daunorubicin + cytarabine	Newly diagnosed treatment-related AML or AML with myelodysplasia-related changes
		Nivolumab and ipilumumab	Unresectable malignant pleural mesothelioma
		Pembrolizumab	Unresectable/metastatic MSI-H or dMMR colorectal cancer
		Venetoclax	CLL or SLL
		Nivolumab and ipilumumab	First-line for metastatic NSCLC with PDL-1 > 1%
		Pembrolizumab	Stage III NSCLC and not candidate for surgery or definitive chemo-XRT or metastatic NSCLC; PD-L1 > 1
		Bosutinib	Newly diagnosed Ph+ CML in CP
		Atezolizumab and bevacizumab	Unresectable/metastatic HCC
		Osimertinib	Metastatic EGFR+ (exon 19 deletion of exon 21 L858R substitution) NSCLC
		Cabozantinib	Advanced RCC
		Brigatinib	ALK+ metastatic NSCLC
		Acalabrutinib	CLL or SLL
		Avelumab + axitinib	Advanced RCC
		Dacomitinib	Metastatic EGFR+ (exon 19 deletion of exon 21 L858R substitution) NSCLC
		Brentuximab vedotin	Untreated stage III or IV classical Hodgkin lymphoma
		Ceritinib	Metastatic ALK+ NSCLC
		Lenvatinib	Unresectable HCC
		Nivolumab and ipilumumab	Untreated advanced RCC
		Alectinib	ALK+ metastatic NSCLC
		Pembrolizumab + axitinib	Advanced RCC
		Pembrolizumab	Metastatic NSCLC whose tumors express PD-L1
	First Line Drug Alternatives/	Tazemetostat	Metastatic or locally advanced epithelioid sarcoma not eligible for complete resection
	New Drugs	Tagraxofusp-erza	Blastic plasmacytoid dedritic cell neoplasm (BPDCN)
		Pembrolizumab	Recurrent locally advanced/metastatic Merkel cell carcinoma (MCC)
		Lorlatinib	Metastatic ALK+ NSCLC
		Apalutamide	Non-metastatic castrate-resistant prostate cancer
		Tepotinib	Metastatic MET exon 14 skipping NSCLC
		Nivolumab and cabozantinib	Advanced RCC
		Pralsetinib	Metastatic RET+ NSCLC
		Pembrolizumab	Recurrent/metastatic cutaneous SCC
		Selpercatinib	Metastatic RET+ NSCLC, advanced/metastatic RET+ MTC
		Capmatinib	Metastatic NSCLC
		Avapritinib	Unresectable/metastatic GIST with PDGFRA exon 18 mutation including D842V mutation
		Ivosidenib	Newly diagnosed AML with IDH1 mutation, 75 years or older and comorbidities precluding intensive induction chemotherapy
		Cemiplimab-rwlc	Metastatic cutaneous squamous cell carcinoma or locally advanced not candidate for surgery or radiation
		Dasatinib	Ph+ CML in CP
		Vemurafenib	Erdheim-Chester Disease with BRAF V600 mutation
		Dabrafenib + trametinib	Metastatic NSCLC with BRAF V600E mutation
		Afatinib	Metastatic EGFR+ NSCLC
		Enzalutamide	Metastatic castrate-sensitive prostate cancer
		Apalutamide	Metastatic castration-sensitive prostate cancer
		Darolutamide	Non-metastatic castrate-resistant prostate cancer
		Enzalutamide	Castrate-resistant prostate cancer
		Abiraterone acetate	Metastatic high-risk castration-sensitive prostate cancer
		Dabrafenib + trametinib	Anaplastic thyroid cancer with BRAF V600E mutation
		Relugolix	GnRH antagonist for advanced prostate cancer
		Mitomycin	Low-grade upper tract urothelial cancer
		Pembrolizumab	BCG-unresponsive, high risk, NMIBC with CIS ineligible for or elected not to undergo cystectomy
		Pexidartinib	Tenosynovial giant cell tumor
		Avelumab	Merkel cell carcinoma
		Ribociclib	Initial endocrine-based therapy for the treatment of postmenopausal women with hormone receptor (HR)-positive, advanced or metastatic breast cancer
		Olaratumab	Soft tissue sarcoma not amenable to curative treatment and with a histologic subtype for which anthracycle-containing regimen is appropriate
		Crizotinib	Metastatic NSCLC whose tumors are ROS1-positive
	Add-on Therapy	Pembrolizumab	Locally advanced unresectable/metastatic HER2+ gastric or GEJ adenocarcinoma
		Nivolumab	Advanced or metastatic gastric cancer, GEJ cancer or esophageal adenocarcinoma
		Pembrolizumab	Metastatic or locally advanced esophageal or GEJ adenocarcinoma
		Selinexor	Relapsed/refractory multiple myeloma with 1 prior line of therapy
		Pembrolizumab	Locally recurrent unresectable/metastatic TNBC
		Venetoclax	Untreated AML
		Tafasitamab-cxix	Relapsed/refractory DLBCL and not eligible for HSCT
		Atezolizumab	BRAF V600+ unresectable/metastatic melanoma
		Ramucirumab + erlotinib	First-line for EGFR+ NSCLC
		Nivolumab and ipilumumab	Metastatic/recurrent NSLC
		Durvalumab	Extensive-stage small cell lung cancer
		Atezolizumab	Metastatic NSCLC
		Daratumumab	Newly diagnosed multiple myeloma eligible for HSCT
		Daratumumab	Newly diagnosed multiple myeloma not eligible for HSCT
		Polatuzumab vedotin-piiq	Relapsed/refractory DLBCL
		Atezolizumab	Extensive-stage small cell lung cancer
		Atezolizumab	PD-L1 positive unresectable locally advanced/metastatic TNBC
		Atezolizumab	Metastatic NSCLC
		Venetoclax	Newly diagnosed AML in adults 75 years of older and with co-morbidities that preclude use of intensive chemotherapy
		Glasdegib	Newly diagnosed AML in adults 75 years of older and with co-morbidities that preclude use of intensive chemotherapy
		Pembrolizumab	Metastatic squamous cell NSCLC
		Ribociclib	HR+, HER2- advanced or metastatic breast cancer
		Bevacizumab	Stage III or IV disease after surgery for epithelial ovarian, fallopian tube or primary peritoneal cancer
		Abemaciclib	HR+, HER2- advanced or metastatic breast cancer
		Pertuzumab	Adjuvant treatment for HER2+ early breast cancer at high risk of recurrence
		Dostarlimab-gxly	dMMR recurrent or advanced endometrial cancer
		Osimertinib	Adjuvant after tumor resection EGFR+ NSCLC
		Azacitadine tablets	AML who achieve CR or CRi
		Avelumab	Maintenance therapy for locally advanced/metastatic UC after first-line platinum-containing chemotherapy
		Niraparib	Advanced epithelial ovarian, fallopian tube or primary peritoneal cancer in CR or PR after 1st line platinum-based chemo
		Olaparib	Maintenance for BRCA-mutated metastatic pancreatic adenocarcinoma whose disease has not progressed on at least 16 weeks first-line platinum-based chemotherapy regimen
		Pembrolizumab	Adjuvant treatment in melanoma with lymph node involvement following complete resection
		Olaparib	gBRCAm or sBRCAm advanced epithelial ovarian, fallopian tube or primary peritoneal cancer in CR or PR after 1st line platinum-based chemo
		Dabrafenib + trametinib	Adjuvant for melanoma with BRAF V600E or V600K with lymph node involvement after complete resection
		Rucaparib	Maintenance therapy for recurrent ovarian, fallopian tube or primary peritoneal cancer in CR or PR to platinum chemotherapy
		Durvalumab	Maintenance for unresectable stage III NSCLC without progression after concurrent platinum-based chemotherapy and XRT
		Sunitinib	Adjuvant treatment for high risk of recurrent renal cell carcinoma following nephrectomy
		Neratinib	Adjuvant treatment for early stage HER2+ breast cancer following trastuzumab-based therapy
		Daratumumab + hyaluronidase in combination with CyBorD	Light chain AL amyloidosis
		Gemtuzumab ozogamicin	Newly-diagnosed CD33+ AML or relapsed/refractory CD3+ AML
		Pembrolizumab	Metastatic non-squamous NSCLC
		Nilotinib	Ph+ CML in CP or resistant/intolerant to prior TKI
		Pembrolizumab	Metastatic non-squamous NSCLC
		Isatuximab-irfc	Relapsed/refractory multiple myeloma with 1-3 prior lines of therapy
		Carfilzomib and daratumumab	Relapsed/refractory multiple myeloma with 1-3 prior lines of therapy
		Selinexor	Relapsed/refractory DLBCL after 2 lines of therapy
		Tucatinib	Advanced unresectable/metastatic HER2+ breast cancer who received 1 or more anti-HER2-based regimens
		Isatuximab-irfc	Relapsed/refractory multiple myeloma with 2 prior lines of therapy including lenalidomide and proteasome inhibitor
		Lenalidomide + rituximab	Previously treated FL and previously treated marginal zone lymphoma
		Alpelisib	HR+ HER2- PIK3CA-mutated advanced/metastatic breast cancer following progression or after endocrine-based regimen
		Blinatumomab	B-ALL in 1st or 2nd CR with MRD equal or greater than 0.1%
		Abemaciclib	HR+, HER2- advanced or metastatic breast cancer with progression following endocrine therapy
		Nivolumab	HCC previously treated with sorafenib
		Olaparib	Maintenance treatment for recurrent epithelial ovarian, fallopian tube or primary peritoneal cancer who are in CR or PR after platinum-based chemotherapy
		Midostaurin	Acute myeloid leukemia (AML) who are FLT3 mutation-positive (FLT3+)
		Niraparib	Maintenance treatment of adult patients with recurrent epithelial ovarian, fallopian tube, or primary peritoneal cancer who are in complete or partial response to platinum-based chemotherapy.
		Nivolumab	Completely resected esophageal or GEJ cancer with residual pathologic disease who received neoadjuvant chemoradiotherapy
		Daratumumab	Multiple myeloma who have received at least 1 prior therapy; in combination with lenalidomide and dexamethasone or bortezomib and dexamethasone
		Obinutuzumab	In combination with bendamustine followed by obinutuzumab monotherapy for relapsed/refractory follicular lymphoma to a rituximab-containing regimen
		Palbociclib	In combination with fulvestrant for HR+, HER2- advanced/metastatic breast cancer with disease progression following endocrine therapy
	Subsequent Line Drugs	Cemiplimab-rwlc	Locally advanced/metastatic BCC
		Talazoparib	gBRCAm, HER2- locally advanced or metastatic breast cancer
		Brentuximab vedotin	Primary cutaneous anaplastic large cell lymphoma (pcALCL) or CD30+ mycosis fungoides who received prior therapy
		Pralsetinib	Advanced/metastatic RET+ MTC
		Entrectinib	Solid tumors with NTRK gene fusion progressed following treatment or have no satisfactory standard therapy
		Larotrectinib	Solid tumors with NTRK gene fusion progressed following treatment or have no satisfactory standard therapy
		Lurbinectidin	Metastatic small cell lung cancer progressed on or after platinum-based chemotherapy
		Trifluridine/tipiracil	Metastatic gastric/GEJ adenocarcinoma previously treated with 2 prior lines of chemotherapy
		Loncastuximab tesirine-lpyl	Relapsed/refractory large B-cell lymphoma after 2 or more lines
		Sacituzumab	Advanced urothelial cancer
		Sacituzumab govitecan	mTNBC after 2 or more prior therapies
		Idecabtagene vicleucel	Relapsed/refractory multiple myeloma after 4 or more prior lines of therapy
		Tivozanib	Relapsed/refractory advanced RCC
		Axicabtagene ciloleucel	Relapsed/refractory FL after 2 or more lines of therapy
		Melphalan flufenamide	Relapsed/refractory multiple myeloma who have received 4 prior lines of therapy, and refractory to 1 proteasome inhibitor, one immunomodulatory agent, and one CD-38 antibody
		Lisocabtagene maraleucel	Relapsed/refractory large B-cell lymphoma after 2 or more lines
		Umbralisib	R/R MZL who received 1 prior anti-CD20 regimen; R/R FL with at least 3 prior lines
		Fam-trastuzumab deruxtecan-nxki	Locally advanced/metastatic HER2+ gastric or GEJ adenocarcinoma with 1 prior trastuzumab-based regimen
		Crizotinib	R/R ALK+ systemic anaplastic large cell lymphoma
		Belantamab mafodotin-blmf	Relapsed/refractory multiple myeloma after 4 or more prior lines of therapy
		Brexucabtagene autoleucel	Relapsed/refractory mantle cell lymphoma
		Tazemetostat	Relapsed/refractory EZH2+ FL after 2 prior lines of therapy
		Pembrolizumab	Unresectable/metastatic solid tumors that have progressed following prior treatment
		Nivolumab	Unresectable advanced/recurrent/metastatic esophageal SCC after fluoropyrimidine- and platinum-based chemotherapy
		Olaparib	HHR gene mutated metastatic CRPC
		Ripretinib	Advanced GIST following treatment with 3 or more kinase inhibitors
		Rucaparib	BRCA-associated mCRPC treated with AR-directed therapy and taxane
		Sacituzumab	Metastatic TNBC after 2 prior therapies
		Pemigatinib	Previously treatd locally advanced/metastatic cholangiocarcinoma with FGFR2 fusion
		Nivolumab and ipilumumab	HCC treated with sorafenib
		Neratinib	Advanced/metastatic HER2+ breast cancer who received 2 or more prior anti-HER2 based regimens
		fam-trastuzumab deruxtecan-nxki	Unresectable/metastatic HER2+ breast cancer who have received 2 or more prior HER2-based regimens
		Enfortumab vedotin-ejfv	Locally advanced/metastatic urothelial cancer previously treated with PD-1 or PD-L1 inhibitor and platinum-containing chemotherapy in neoadjuvant/locally advanced/metastatic setting
		Zanubrutinib	Mantle cell lymphoma who have received at least 1 prior therapy
		Niraparib	Advanced ovarian, fallopian tube or primary peritoneal cancer treated with 3 or more prior chemotherapy regimens and associated with HRD-positive status
		Pembrolizumab + lenvatinib	Advanced endometrial carcinoma that is not MSI-H or dMMR and who have disease progrssion following prior systemic therapy
		Pembrolizumab	Recurrent, locally advanced/metastatic esophageal SCC with PD-L1 CPS > 10 with one or more prior lines of therapy
		Selinexor	Relapsed/refractory multiple myeloma who have received 4 prior lines of therapy, and refractory to 1 proteasome inhibitor, one immunomodulatory agent, and one CD-38 antibody
		Pembrolizumab	Metastatic NSCLC progressing on or after platinum-based chemotherapy and at least 1 other prior therapy
		Ramucirumab	HCC with AFP > 400 and previously treated with sorafenib
		Erdafitinib	Locally advanced/metastatic urothelial carcinoma with FGFR3 or FGFR2 mutations that progressed during or following platinum chemotherapy including 12 months of neoadjuvant or adjuvant
		Cabozantinib	HCC previously treated with sorafenib
		Gilteritinib	Relapsed/refractory AML with FLT3 mutation
		Pembrolizumab	HCC previously treated with sorafenib
		Lorlatinib	ALK+ NSCLC progressed on crizotinib and one other ALK inhibitor, or who progressed on alectinib or ceritinib
		Duvelisib	Relapsed/refractory CLL or SLL after two prior therapies; R/R FL after 2 prior therapies
		Moxetumomab pasudotox-tdfk	Relapsed/refractory hairy cell leukemia who received 2 prior systemic therapies
		Nivolumab	Metastatic NSCLC progressed after platinum-based chemotherapy and 1 other line of therapy
		Mogamulizumab-kpkc	Relapsed/refractory mycosis fungoides or Sezary syndrome after at least 1 prior therapy
		Ivosidenib	Relapsed/refractory AML with IDH1 mutation
		Ipilumumab + nivolumab	MSI-H or dMMR metastatic colorectal cancer progressed with fluoropyrimidine, oxaliplatin and irinotecan
		Pembrolizumab	Refractory primary mediastinal large B-cell lymphoma (PMBCL) or relapsed after 2 or more prior lines of therapy
		Pembrolizumab	Recurrent/metastatic cervical cancer with disease progression or after chemotherapy with CPS>1
		Venetoclax	CLL or SLL with or without 17p deletion who received at least 1 prior therapy
		Tisagenlecleucel	relapsed/refractory large B-cell lymphoma after 2 or more lines
		Olaparib	gBRCAm, HER2- locally advanced or metastatic breast cancer treated with chemotherapy either in neoadjuvant, adjuvant or metastatic setting
		Acalabrutinib	Mantle cell lymphoma who have received at least 1 prior therapy
		Axicabtagene ciloleucel	Relapsed/refractory large B-cell lymphoma after 2 or more lines
		Pembrolizumab	Recurrent locally advanced/metastatic gastric or GEJ adenocarcinoma that express PD-L1
		Copanlisib	Relapsed follicular lymphoma who received 2 prior therapies
		Tisagenlecleucel	B-ALL refractory or in second or later relapse
		Inotuzumab ozogamicin	Relapsed/refractory B-ALL
		Enasidenib	Relapsed/refractory AML with IDH2 mutation
		Nivolumab	dMMR metastatic colorectal cancer that progressed following fluoropyrimidine, oxaliplatin and irinotecan
		Blinatumomab	Relapsed/refractory B-ALL
		Pembrolizumab	MSI-H or dMMR solid tumors that progressed following prior treatment and without satisfactory alternative treatment options, or metastatic colorectal cancer progressed with fluoropyrimidine, oxaliplatin and irinotecan
		Pembrolizumab	Locally advanced/metastatic urothelial carcinoma who have disease progression during/following platinum-containing chemotherapy
		Avelumab	Locally advanced/metastatic urothelial carcinoma who have disease progression during/following platinum-containing chemotherapy
		Durvalumab	Locally advanced/metastatic urothelial carcinoma who have disease progression during/following platinum-containing chemotherapy
		Brigatinib	Metastatic anaplastic lymphoma kinase (ALK)-positive non-small cell lung cancer (NSCLC) who have progressed on or are intolerant to crizotinib.
		Amivantamab-vmjw	Locally advanced or metastatic NSCLC with EGFR exon 20 insertion mutations that progressed on or after platinum-based chemotherapy
		Sotorasib	KRAS G12C mutated locally advanced or metastatic NSCLC who have received at least 1 prior systemic therapy
		Infigratinib	Previously treated, unresectable locally advanced or metastatic cholangiocarcinoma with FGFR2 fusion or other rearrangement
		Rucaparib	Deleterious BRCA mutated advanced ovarian cancer treated with 2 or more chemotherapies
		Nivolumab	Recurrent/metastatic squamous cell carcinoma of the head and neck with disease progression on or after platinum-based therapy
		Atezolizumab	Metastatic NSCLC whose disease progressed during or following platinum-based chemotherapy
		Pembrolizumab	Recurrent/metastatic squamous cell carcinoma of the head and neck with disease progression on or after platinum-based therapy
		Atezolizumab	Locally advanced/metastatic urothelial carcinoma who have disease progression during or following platinum-based chemotherapy or have disease progression within 12 months of neoadjuvant or adjvant treatment with platinum-based chemotherapy
		Nivolumab	Relapsed/progressed classical Hodgkin lymphoma after autologous HSCT and post-transplantation brentuxima vedotin
		Lenvatinib	In combination with everolimus for advanced RCC following 1 prior anti-angiogenic therapy
		Cabozantinib	Advanced RCC who have received prior anti-angiogenic therapy
		Venetoclax	CLL with 17p deletion who have received at least 1 prior therapy
		Everolimus	Progressive well-differentiated non-functional NET of GI or lung origin with unresectable, locally advanced or metastatic disease
		Eribulin	Unresectable/metastatic liposarcoma who received prior anthracycline-containing regimen (at least 2 prior systemic therapies)
		Ofatumumab	Recurrent/progressive CLL after 2 lines of therapy

## Sheet: Bar
Drug Approval Type	Number of Approvals
First Line Displacing Drugs	30
First Line Drug Alternatives/New	32
Add-on Therapy	60
Subsequent Line Drugs	85
												207
